# Supplementary material for: Causality of genetically determined metabolites and metabolic pathways on osteoarthritis: a two-sample mendelian randomization study
Source: J Transl Med. 2023 May 31;21:357. doi: 10.1186/s12967-023-04165-9 (PMC10230782; doi:10.1186/s12967-023-04165-9)
Supplement: Supplementary file 1 — Additional file 1 Table S1: Information of the instrumental variables an SNPs identified by Mendelian randomization estimates. Table S2: Raw data of the results from IVW analysis between metabolites and 8 osteoarthritis phenotypes. Table S3: The results of MR analysis for 10 causal associations with multiple test correction significance. Table S4: Raw data of the results of sensitivity analysis between all metabolites and osteoarthritis phenotypes. Table S5: Raw data of the results for the metabolic pathway analysis. [file 12967_2023_4165_MOESM1_ESM.xlsx]

## Sheet: Combine
				0.000162338			All			Knee			Hip			KneeHip			Spine			Hand			Finger			Thumb			THR			TJR			TKR
ID	Metabolite	Status	Pathway	Super.pathway	Total.N	NSNPs	beta.AllOA	se.AllOA	pvalue.AllOA	beta.FingerOA	se.FingerOA	pvalue.FingerOA	beta.HandOA	se.HandOA	pvalue.HandOA	beta.HipOA	se.HipOA	pvalue.HipOA	beta.KneeHipOA	se.KneeHipOA	pvalue.KneeHipOA	beta.KneeOA	se.KneeOA	pvalue.KneeOA	beta.SpineOA	se.SpineOA	pvalue.SpineOA	beta.ThumbOA	se.ThumbOA	pvalue.ThumbOA	beta.THR	se.THR	pvalue.THR	beta.TJR	se.TJR	pvalue.TJR	beta.TKR	se.TKR	pvalue.TKR
M00053	glutamine	Known	Glutamate metabolism	Amino acid	7821	6	-0.0995978	0.325708	0.759766	-0.211499	1.02842	0.837061	-0.604778	0.51059	0.236227	-0.137277	0.391419	0.725802	-0.250766	0.307187	0.41431	-0.406576	0.354806	0.251832	-0.633102	0.438357	0.148666	-0.169713	0.925438	0.854495	0.655716	0.602617	0.276545	0.0249414	0.377561	0.947331	0.557996	0.521954	0.285047
M00054	tryptophan	Known	Tryptophan metabolism	Amino acid	7804	182	-0.0708802	0.0752202	0.346037	-0.354591	0.284534	0.212686	-0.312383	0.197783	0.114238	-0.382778	0.171715	0.025804	-0.0961151	0.110002	0.382251	-0.183837	0.113986	0.106786	-0.0733887	0.161264	0.649048	-0.418104	0.273008	0.125653	-0.126286	0.198701	0.525064	-0.125786	0.140059	0.369136	-0.285539	0.198885	0.151088
M00059	histidine	Known	Histidine metabolism	Amino acid	7804	6	-0.0240963	0.228889	0.916157	-1.10011	0.91114	0.227278	-0.303399	0.641088	0.636031	-0.68877	0.478871	0.150343	-0.131879	0.340719	0.69871	-0.275321	0.357283	0.440946	-0.219054	0.4916	0.655891	0.152244	1.15454	0.895091	-1.67321	0.573378	0.00352098	-0.644261	0.46605	0.166853	-0.438192	0.640862	0.494131
M00060	leucine	Known	Valine, leucine and isoleucine metabolism	Amino acid	7799	196	-0.0137212	0.07345	0.85181	0.410474	0.282541	0.146281	0.359676	0.197047	0.067951	-0.142615	0.144428	0.323423	-0.103448	0.098121	0.291752	-0.106528	0.114588	0.352545	0.373357	0.162234	0.0213718	0.163118	0.268323	0.543243	0.0240483	0.174855	0.890609	-0.22749	0.135937	0.0942289	-0.339689	0.192599	0.0777806
M00063	cholesterol	Known	Sterol, Steroid	Lipid	7813	42	-0.114528	0.0886239	0.196257	0.142197	0.330276	0.666803	-0.0259601	0.237208	0.912853	0.0136269	0.171767	0.936767	0.00878199	0.116113	0.939711	0.0782564	0.13984	0.575743	-0.310051	0.179893	0.0847919	-0.32818	0.313401	0.295027	-0.0820776	0.211818	0.698393	0.0527022	0.158609	0.73968	0.291604	0.223914	0.192813
M00064	phenylalanine	Known	Phenylalanine & tyrosine metabolism	Amino acid	7803	4	-0.353054	0.355609	0.3208	-0.96985	1.20623	0.421375	-1.20345	0.948398	0.204467	-0.552637	0.69377	0.425701	-0.400935	0.403048	0.319855	0.0505729	0.554327	0.927308	-0.644642	0.65436	0.324551	-0.636738	1.12212	0.570414	-1.02842	0.842842	0.222397	-0.930999	0.56865	0.101587	-0.709407	0.962217	0.460962
M00513	creatinine	Known	Creatine metabolism	Amino acid	7810	25	0.0356608	0.135329	0.792156	-0.248426	0.483285	0.607226	-0.124978	0.33885	0.712254	-0.489876	0.266824	0.0663643	0.0747387	0.18308	0.683104	0.11376	0.222979	0.609923	-0.182407	0.323413	0.57275	-0.632726	0.587084	0.281148	0.248919	0.317881	0.433593	0.207022	0.25617	0.419007	0.237489	0.387186	0.539631
M00527	lactate	Known	Glycolysis, gluconeogenesis, pyruvate metabolism	Carbohydrate	7814	12	-0.135354	0.118457	0.253187	0.324035	0.479347	0.499046	0.654407	0.30452	0.0316361	-0.153016	0.237335	0.519104	-0.139041	0.15779	0.378223	-0.215398	0.190234	0.257516	-0.169329	0.267554	0.526813	0.0279858	0.433111	0.94848	-0.274065	0.286431	0.338655	-0.53189	0.243088	0.0286654	-0.360678	0.304705	0.236533
M00542	3-hydroxybutyrate (BHBA)	Known	Ketone bodies	Lipid	7820	9	0.00887979	0.0250314	0.72278	0.0457228	0.125857	0.716386	-0.00133553	0.083893	0.987299	-0.0782646	0.049916	0.116898	-0.0151871	0.0339379	0.654516	-0.0228274	0.0376955	0.544797	-0.0754821	0.0531509	0.155565	-0.0970112	0.11864	0.413531	0.0305786	0.0735108	0.677429	-0.0473288	0.0467596	0.311455	-0.0428832	0.0665985	0.519636
M00553	cotinine	Known	Tobacco metabolite	Xenobiotics	1270	18	0.00337375	0.00898455	0.707284	-0.0345094	0.0385464	0.370643	0.0200942	0.0244397	0.410965	0.0119986	0.0197867	0.544249	0.00565255	0.0130836	0.665716	0.0036134	0.0163451	0.825039	0.0467815	0.0210494	0.0262517	0.040573	0.0336173	0.227468	-0.00690202	0.0255888	0.78737	-0.0133861	0.0172402	0.437486	0.00232592	0.0258401	0.928278
M00569	caffeine	Known	Xanthine metabolism	Xenobiotics	7719	11	-0.0495043	0.0239641	0.0388503	-0.0404317	0.0862327	0.639164	-0.095524	0.0638598	0.134695	-0.032054	0.0459741	0.485666	-0.0677629	0.0300463	0.0241155	-0.0373997	0.0383543	0.329505	-0.00938534	0.0463117	0.839404	-0.220486	0.0896452	0.0139117	-0.0678927	0.0548584	0.215865	-0.116399	0.0418683	0.00543363	-0.0575539	0.065651	0.380668
M00575	arabinose	Known	Nucleotide sugars, pentose metabolism	Carbohydrate	5889	5	0.0068868	0.0816704	0.932799	0.376214	0.291685	0.197121	-0.00250835	0.126322	0.984158	-0.207634	0.140664	0.139916	-0.0575406	0.0933647	0.537697	0.0388382	0.109325	0.7224	-0.0206633	0.211045	0.922004	0.281981	0.284201	0.321106	-0.120618	0.171697	0.482364	-0.0254757	0.0786161	0.745899	0.139404	0.190142	0.463464
M00577	fructose	Known	Fructose, mannose, galactose, starch, and sucrose metabolism	Carbohydrate	7781	4	-0.0135888	0.137397	0.921216	-0.435717	0.593444	0.462816	-0.0569578	0.379744	0.880773	-0.187348	0.292129	0.521316	-0.01767	0.186022	0.924324	-0.0976662	0.214608	0.649043	-0.235134	0.31189	0.45091	-0.114359	0.532434	0.829934	-0.0600811	0.337652	0.858772	-0.0846847	0.261447	0.746008	0.0858897	0.361093	0.81199
M00584	mannose	Known	Fructose, mannose, galactose, starch, and sucrose metabolism	Carbohydrate	7793	25	-0.00309611	0.0721033	0.965749	-0.16539	0.275509	0.548303	-0.275999	0.156155	0.0771507	0.106255	0.139004	0.444626	0.0530621	0.0939077	0.572043	0.0425726	0.114236	0.709393	0.138426	0.129272	0.284256	0.051105	0.242054	0.832786	0.075871	0.173258	0.661454	-0.142297	0.129549	0.272031	-0.0526016	0.179552	0.769553
M00599	pyruvate	Known	Glycolysis, gluconeogenesis, pyruvate metabolism	Carbohydrate	7682	13	-0.00879586	0.074898	0.906513	-0.280508	0.252478	0.26656	-0.0686314	0.238551	0.773575	0.062066	0.15342	0.685808	0.0796567	0.102671	0.437843	0.170295	0.101331	0.0928448	-0.263079	0.143402	0.0665708	-0.55269	0.246871	0.0251702	0.0804704	0.179424	0.653798	-0.135182	0.140082	0.334534	-0.366434	0.198863	0.0653809
M00606	uridine	Known	Pyrimidine metabolism, uracil containing	Nucleotide	7800	19	0.219657	0.136422	0.107369	-0.0985046	0.509009	0.84655	-0.355433	0.378594	0.347821	-0.129918	0.273633	0.634937	0.194096	0.184496	0.292785	0.245486	0.211687	0.246186	-0.264403	0.294676	0.369576	-1.26484	0.485523	0.00918479	-0.181107	0.330804	0.584052	-0.228119	0.240049	0.34196	-0.0683771	0.346713	0.843659
M01105	linoleate (18:2n6)	Known	Essential fatty acid	Lipid	7780	16	-0.00428879	0.103058	0.966805	-0.112379	0.373686	0.76362	0.0364531	0.268037	0.891821	-0.16387	0.201445	0.415948	-0.285581	0.144078	0.0474646	0.0131399	0.158042	0.933739	0.208311	0.217551	0.338302	0.413032	0.364079	0.256603	-0.402202	0.244817	0.10041	-0.0885998	0.198842	0.655902	0.161684	0.272311	0.552682
M01107	allantoin	Known	Purine metabolism, urate metabolism	Nucleotide	5705	16	-0.0541402	0.0493646	0.272755	-0.297296	0.206459	0.149876	-0.0727013	0.143013	0.611204	0.0392339	0.10133	0.698616	0.0461717	0.0666185	0.488262	-0.0613066	0.0701818	0.382369	0.0237334	0.121965	0.845712	0.11609	0.195553	0.552745	0.136108	0.152843	0.373195	0.0436429	0.118476	0.712597	0.0137798	0.142388	0.922904
M01110	arachidonate (20:4n6)	Known	Long chain fatty acid	Lipid	7816	23	0.17042	0.0644375	0.00817536	0.308832	0.222354	0.164857	0.152103	0.197674	0.441618	0.0294671	0.145483	0.83949	0.174191	0.0855547	0.0417484	0.357738	0.11623	0.00208497	0.104941	0.131777	0.425825	-0.0333953	0.257958	0.896993	-0.136091	0.139648	0.329791	0.0458209	0.109478	0.675553	0.258927	0.198196	0.19141
M01114	deoxycholate	Known	Bile acid metabolism	Lipid	5194	15	0.0284287	0.0323086	0.378909	-0.0356021	0.127233	0.779618	0.0596931	0.0874647	0.494934	0.0930087	0.0620977	0.13419	0.0311234	0.0435047	0.474359	0.0557909	0.0504993	0.269253	0.124034	0.0701878	0.0771984	0.0382216	0.1139	0.737195	0.0864028	0.10156	0.394904	0.0874268	0.0808185	0.279356	0.0977603	0.0821862	0.234244
M01121	margarate (17:0)	Known	Long chain fatty acid	Lipid	7796	6	0.0600102	0.135677	0.658271	-0.458005	0.426	0.282317	-0.0320833	0.304263	0.916022	-0.143157	0.202983	0.480645	-0.102849	0.181568	0.571088	0.072903	0.17975	0.685051	0.0831027	0.254902	0.74441	0.467415	0.377411	0.21554	-0.140179	0.276796	0.612552	-0.0942424	0.253747	0.710337	0.195874	0.338181	0.562456
M01123	inosine	Known	Purine metabolism, (hypo)xanthine, inosine containing	Nucleotide	2675	11	-0.044353	0.0237517	0.0618506	-0.007887	0.094272	0.933325	-0.0144054	0.0403176	0.720869	0.0252357	0.0288769	0.382169	0.00505038	0.0202152	0.802719	-0.00220093	0.0228861	0.923386	-0.00246683	0.0577578	0.965933	-0.0636976	0.0899597	0.478903	0.0723419	0.0611198	0.236568	-0.021897	0.044189	0.620226	-0.106454	0.0632193	0.0922038
M01125	isoleucine	Known	Valine, leucine and isoleucine metabolism	Amino acid	7801	17	0.0571892	0.148374	0.699912	0.470875	0.619449	0.447164	0.518601	0.4427	0.241418	0.128097	0.30612	0.675616	-0.101624	0.19983	0.611068	-0.227709	0.231208	0.324689	0.668851	0.352397	0.0576956	0.218287	0.614629	0.722475	-0.0112334	0.376393	0.976191	-0.000389908	0.278621	0.998883	-0.335834	0.401145	0.402486
M01284	threonine	Known	Glycine, serine and threonine metabolism	Amino acid	6020	17	-0.000624362	0.134066	0.996284	0.0361506	0.381666	0.924539	-0.279649	0.250764	0.26477	-0.176121	0.295918	0.55173	-0.090566	0.167995	0.589818	-0.180749	0.149499	0.226653	-0.027731	0.206294	0.893066	0.170664	0.369829	0.644463	-0.042061	0.351418	0.904729	-0.336238	0.259659	0.195348	-0.396293	0.256407	0.122211
M01299	tyrosine	Known	Phenylalanine & tyrosine metabolism	Amino acid	7807	30	0.200244	0.108597	0.065194	0.245055	0.380589	0.51965	0.191573	0.276668	0.488668	0.13426	0.26697	0.615034	0.103591	0.176762	0.557845	0.206839	0.199545	0.299944	0.181754	0.229934	0.42926	0.20826	0.387291	0.59076	-0.0964156	0.24436	0.693165	-0.112821	0.194078	0.561026	0.0793853	0.27524	0.773024
M01301	lysine	Known	Lysine metabolism	Amino acid	7812	22	-0.160235	0.142893	0.262133	-0.25022	0.542838	0.644836	-0.443105	0.349698	0.205116	-0.368977	0.292449	0.207064	-0.231368	0.188716	0.220194	-0.245998	0.227267	0.279067	-0.401081	0.310619	0.196623	-1.32782	0.498759	0.00776196	-0.549713	0.351228	0.117556	-0.224555	0.269136	0.404082	-0.448561	0.350296	0.200362
M01302	methionine	Known	Cysteine, methionine, SAM, taurine metabolism	Amino acid	7795	20	0.0331343	0.18162	0.855239	-0.985927	0.626321	0.115451	-0.826212	0.447313	0.0647391	0.0255952	0.331813	0.938514	0.0547787	0.226599	0.80898	0.0876308	0.265516	0.74137	0.545337	0.367712	0.13806	-0.24378	0.596255	0.682648	-0.038219	0.398802	0.923652	0.0531425	0.30174	0.8602	0.0417217	0.450303	0.92618
M01303	malate	Known	Krebs cycle	Energy	7384	15	0.0366278	0.0875842	0.6758	0.209641	0.395422	0.595994	0.389886	0.242185	0.107426	0.110987	0.224933	0.621714	0.0703189	0.120231	0.558639	0.0827746	0.141014	0.557207	0.383974	0.212993	0.0714262	-0.1928	0.304732	0.526939	0.0883303	0.194355	0.649485	0.03068	0.150014	0.837952	-0.0554429	0.213965	0.795541
M01336	palmitate (16:0)	Known	Long chain fatty acid	Lipid	7800	28	0.225813	0.119693	0.0592135	-0.558911	0.388516	0.15027	0.32559	0.263299	0.216245	0.268996	0.195057	0.167875	0.0211074	0.128939	0.869967	-0.0136243	0.15449	0.929727	0.486325	0.225182	0.030796	-0.0507985	0.36476	0.88924	0.436058	0.29195	0.135279	0.320182	0.237287	0.177226	0.301303	0.268485	0.261763
M01356	nonadecanoate (19:0)	Known	Long chain fatty acid	Lipid	7783	15	-0.016182	0.0725942	0.823605	-0.410367	0.34274	0.231186	-0.580376	0.205388	0.00471685	-0.179761	0.15156	0.235591	-0.0432421	0.102923	0.674383	-0.19463	0.125792	0.121807	-0.119811	0.166963	0.473011	-0.470759	0.259854	0.0700433	-0.0299016	0.179934	0.868015	0.171798	0.176331	0.329911	0.115282	0.292233	0.693222
M01358	stearate (18:0)	Known	Long chain fatty acid	Lipid	7803	38	-0.0761378	0.0834254	0.361429	0.224405	0.307772	0.465924	-0.151881	0.217861	0.485711	-0.0474002	0.155832	0.760995	-0.149603	0.113959	0.189256	-0.257755	0.126453	0.0415151	-0.229116	0.174924	0.190263	-0.393274	0.30539	0.197824	0.359079	0.185597	0.0530238	0.0379381	0.158026	0.810272	-0.156159	0.271672	0.565421
M01359	oleate (18:1n9)	Known	Long chain fatty acid	Lipid	7768	19	-0.0615799	0.0979106	0.529388	-0.213194	0.366625	0.5609	-0.219349	0.263774	0.405647	-0.256927	0.190812	0.178144	-0.304946	0.129055	0.0181321	-0.279126	0.149883	0.0625622	0.210012	0.212753	0.323583	-0.371853	0.340477	0.274766	-0.36077	0.229037	0.11522	-0.340192	0.18302	0.0630602	-0.226287	0.251817	0.368856
M01361	pentadecanoate (15:0)	Known	Long chain fatty acid	Lipid	7502	15	-0.301699	0.0984084	0.00217098	0.0300707	0.363819	0.934127	-0.110144	0.250491	0.660146	-0.291497	0.210665	0.166451	-0.218397	0.14303	0.126778	-0.247916	0.164729	0.132326	-0.38523	0.206717	0.0623841	0.45755	0.34681	0.187066	-0.177739	0.257465	0.489979	-0.182942	0.201554	0.36406	-0.127263	0.254212	0.616642
M01365	myristate (14:0)	Known	Long chain fatty acid	Lipid	7811	25	-0.0395288	0.0772775	0.608989	0.405748	0.262433	0.12208	0.118992	0.181	0.510914	-0.0429752	0.145303	0.767412	-0.108246	0.0967823	0.263374	-0.148335	0.112241	0.186312	-0.272335	0.177757	0.125506	0.108663	0.250615	0.664591	-0.0975789	0.158063	0.53701	-0.039918	0.135648	0.768547	-0.031491	0.193302	0.870588
M01444	pipecolate	Known	Lysine metabolism	Amino acid	7792	14	-0.166922	0.0611937	0.00637642	-0.10946	0.269503	0.68463	-0.0168014	0.167031	0.919877	-0.411786	0.143054	0.00399524	-0.178582	0.0898588	0.0468824	-0.0139617	0.0997328	0.888667	-0.194469	0.14714	0.186281	-0.23288	0.240142	0.332166	-0.506761	0.150946	0.000787258	-0.29811	0.113793	0.00879946	0.137798	0.182076	0.449157
M01493	ornithine	Known	Urea cycle; arginine-, proline-, metabolism	Amino acid	7746	11	-0.0266628	0.115161	0.816906	0.562908	0.482637	0.243487	0.504451	0.333235	0.130076	0.011651	0.248759	0.962644	0.0519266	0.156839	0.740583	-0.0401622	0.187724	0.830592	-0.0770536	0.264165	0.770525	1.15518	0.458626	0.0117757	-0.233949	0.304728	0.442648	-0.0249599	0.23593	0.915746	-0.0560165	0.309095	0.856189
M01494	5-oxoproline	Known	Glutathione metabolism	Amino acid	7802	24	-0.0503821	0.111908	0.652558	-0.136397	0.44039	0.756775	0.36653	0.313014	0.24161	-0.213645	0.180568	0.236739	-0.13712	0.149615	0.359414	-0.0297616	0.134481	0.824853	0.0695062	0.194568	0.720917	-0.0529615	0.427497	0.901405	-0.617725	0.212025	0.00357463	-0.429422	0.162952	0.00840701	-0.225074	0.22902	0.325722
M01508	pantothenate	Known	Pantothenate and CoA metabolism	Cofactors and vitamins	7604	26	-0.033183	0.0609712	0.586276	-0.113506	0.269706	0.673864	-0.399236	0.187395	0.0331342	-0.206788	0.12696	0.103361	0.0132688	0.0816958	0.870977	-0.0145986	0.0963919	0.87962	-0.0112565	0.141719	0.936692	-0.447827	0.223082	0.0447012	-0.145386	0.154736	0.347436	0.00648875	0.112954	0.95419	0.0835604	0.166	0.614701
M01515	salicylate	Known	Drug	Xenobiotics	2374	17	0.00942489	0.006373	0.139173	0.0345111	0.0299781	0.249645	0.00675495	0.016939	0.690054	0.0222865	0.0122996	0.0699912	-0.00199708	0.0104264	0.848103	-0.0010481	0.00925325	0.909818	0.0254921	0.0129818	0.0495682	0.0511782	0.0315568	0.104851	-0.00271748	0.0174635	0.876341	-0.019814	0.0148535	0.182215	-0.0298224	0.0213304	0.162079
M01558	4-acetamidobutanoate	Known	Guanidino and acetamido metabolism	Amino acid	6930	38	-0.0667291	0.0774259	0.388773	-0.124915	0.329448	0.704566	0.0759323	0.230534	0.741872	-0.0422545	0.173725	0.80783	-0.10319	0.12604	0.412955	-0.219126	0.157679	0.164622	0.109853	0.170276	0.518831	0.2822	0.281662	0.316388	0.0643428	0.210994	0.760403	-0.0780463	0.162499	0.631023	-0.475638	0.210651	0.0239492
M01561	alpha-tocopherol	Known	Tocopherol metabolism	Cofactors and vitamins	7725	8	-0.0651415	0.0884075	0.461225	-0.251963	0.374167	0.500695	0.159427	0.239488	0.505604	-0.234458	0.188007	0.212373	-0.159083	0.131363	0.225889	0.0118051	0.149799	0.937187	0.444556	0.197699	0.0245346	0.303566	0.326314	0.352222	-0.570386	0.231533	0.0137581	-0.184168	0.236073	0.435312	0.0213733	0.242278	0.929703
M01564	citrate	Known	Krebs cycle	Energy	7813	45	0.123201	0.0778143	0.11336	0.0923745	0.288723	0.749012	0.19299	0.204556	0.345448	0.238852	0.154018	0.120947	0.188886	0.100244	0.0595279	0.178741	0.123667	0.148362	-0.0378351	0.177423	0.831133	0.1791	0.272682	0.511305	0.318175	0.185398	0.0861313	0.129245	0.144416	0.370813	0.272308	0.207189	0.188747
M01572	glycerate	Known	Glycolysis, gluconeogenesis, pyruvate metabolism	Carbohydrate	7778	17	0.0196479	0.100798	0.845453	0.117635	0.370991	0.751181	0.0717392	0.275576	0.794614	0.032775	0.20518	0.873088	0.0325922	0.133599	0.807265	-0.125475	0.160948	0.435629	-0.0518687	0.212868	0.807489	-0.421986	0.353357	0.232392	0.256127	0.240722	0.28733	0.223165	0.188079	0.235406	0.270699	0.286432	0.344621
M01573	guanosine	Known	Purine metabolism, guanine containing	Nucleotide	2343	12	-0.0516494	0.0395682	0.191782	0.0678259	0.152034	0.655509	-0.0376786	0.10132	0.709985	-0.121285	0.0776388	0.118248	-0.0350947	0.0522632	0.501903	0.0177121	0.0613516	0.772812	0.0457826	0.0854299	0.592022	-0.141506	0.146746	0.334898	-0.134759	0.0934718	0.149385	-0.083921	0.0743652	0.25911	-0.116818	0.106223	0.271445
M01585	N-acetylalanine	Known	Alanine and aspartate metabolism	Amino acid	7720	21	-0.308029	0.160547	0.055032	-0.527902	0.616056	0.391497	0.140824	0.428703	0.742543	-0.231136	0.407562	0.570635	-0.269895	0.223944	0.228131	-0.270305	0.259206	0.29703	-0.0866339	0.362532	0.81113	-0.0494174	0.587055	0.932915	-0.638801	0.562291	0.255928	-0.800722	0.383344	0.0367272	-0.659727	0.448612	0.1414
M01604	urate	Known	Purine metabolism, urate metabolism	Nucleotide	7819	24	0.0519156	0.0951793	0.585444	-0.268576	0.500335	0.59141	-0.0144948	0.266462	0.956619	-0.125595	0.234817	0.592746	-0.067584	0.156373	0.665599	-0.0108145	0.149326	0.942266	0.30522	0.258125	0.237027	-0.239962	0.361239	0.506514	0.121821	0.287287	0.671537	-0.00129346	0.220823	0.995326	-0.0776471	0.336843	0.817692
M01605	ursodeoxycholate	Known	Bile acid metabolism	Lipid	5477	9	-0.0512007	0.0370714	0.167236	-0.104714	0.132146	0.42812	-0.0995702	0.0947318	0.293224	-0.0274273	0.06997	0.695068	-0.0755848	0.0468924	0.106988	-0.100341	0.0620795	0.106024	-0.20681	0.0869251	0.0173513	-0.148691	0.125696	0.23683	-0.00619955	0.0870514	0.943225	-0.10369	0.0653362	0.112507	-0.196865	0.103848	0.0579993
M01638	arginine	Known	Urea cycle; arginine-, proline-, metabolism	Amino acid	7528	20	-0.130156	0.0831881	0.117677	-0.114528	0.30981	0.711628	-0.130309	0.217972	0.549957	-0.581681	0.160266	0.000283999	-0.314264	0.116127	0.00680546	-0.109198	0.131117	0.404939	-0.0602368	0.187342	0.747806	0.228694	0.297444	0.441974	-0.748033	0.20972	0.000361355	-0.400698	0.158482	0.0114601	-0.467232	0.225209	0.0380181
M01640	ascorbate (Vitamin C)	Known	Ascorbate and aldarate metabolism	Cofactors and vitamins	2085	13	0.025645	0.0204342	0.209477	0.0168311	0.0557105	0.762563	0.0277658	0.0564257	0.622665	0.0322026	0.0705478	0.648056	0.0176712	0.0278712	0.52606	0.0684815	0.0397403	0.0848478	0.13678	0.0596437	0.0218321	-0.00780873	0.0761259	0.918299	-0.0491951	0.0640257	0.44227	0.0478874	0.0392671	0.222643	0.0458677	0.0541267	0.396765
M01644	heptanoate (7:0)	Known	Medium chain fatty acid	Lipid	7802	36	0.0103393	0.0782462	0.894875	0.0778417	0.32374	0.809985	-0.186892	0.226832	0.409983	0.195386	0.157576	0.214996	0.148456	0.105365	0.158844	0.122518	0.153992	0.426257	0.00481741	0.174248	0.977944	-0.499653	0.335967	0.13696	0.0957675	0.201079	0.633884	0.125993	0.15907	0.428326	0.42714	0.228306	0.0613576
M01645	laurate (12:0)	Known	Medium chain fatty acid	Lipid	7793	39	-0.0845369	0.0750638	0.260081	-0.455858	0.302168	0.131395	-0.364603	0.206902	0.0780358	0.00340696	0.15657	0.982639	-0.01764	0.101126	0.861524	-0.0933467	0.115128	0.417474	0.0842345	0.179775	0.639388	-0.425564	0.276658	0.123993	-0.142649	0.187768	0.447429	-0.105209	0.138374	0.447061	0.144599	0.197512	0.464106
M01649	valine	Known	Valine, leucine and isoleucine metabolism	Amino acid	7808	4	0.0029467	0.323195	0.992725	2.06283	1.2474	0.0981878	0.784096	0.834116	0.347201	1.54969	0.740803	0.0364465	0.0258094	0.401024	0.948684	-0.0858155	0.51076	0.866571	0.513374	0.666046	0.440838	1.36301	1.26259	0.280348	2.20411	0.88934	0.0131984	0.501888	0.580611	0.38736	1.46463	0.991941	0.139803
M01670	urea	Known	Urea cycle; arginine-, proline-, metabolism	Amino acid	7796	11	0.109852	0.134216	0.413085	-0.0613428	0.43134	0.886911	0.172621	0.462774	0.709139	0.0438032	0.217656	0.840504	0.0989114	0.160419	0.537511	0.124844	0.186528	0.503303	0.504738	0.282768	0.0742629	-0.0456452	0.40661	0.910619	-0.0539909	0.280188	0.847198	0.317141	0.210054	0.131092	0.222311	0.311727	0.475748
M01712	cortisol	Known	Sterol, Steroid	Lipid	7795	13	-0.0167307	0.0683002	0.806489	0.153148	0.280129	0.584582	-0.0401005	0.183209	0.826745	0.290691	0.184981	0.116074	0.116962	0.0989682	0.237281	-0.0783794	0.106901	0.463439	-0.0868593	0.151136	0.565489	-0.0503478	0.250508	0.840712	0.299975	0.177639	0.0912814	0.255132	0.138595	0.0656439	-0.0561833	0.182833	0.758621
M01769	cortisone	Known	Sterol, Steroid	Lipid	7575	37	-0.0972884	0.0774465	0.209043	0.309632	0.349954	0.376276	0.077441	0.240593	0.747547	0.0665891	0.184108	0.717588	0.068932	0.140088	0.622675	-0.0297504	0.153214	0.846039	-0.0606194	0.170724	0.722536	0.217734	0.327192	0.505756	0.165281	0.240503	0.491937	0.0229492	0.172858	0.89438	-0.261837	0.205498	0.202608
M01898	proline	Known	Urea cycle; arginine-, proline-, metabolism	Amino acid	7816	41	-0.023402	0.0604434	0.698628	0.119325	0.276692	0.666282	-0.088834	0.17395	0.60957	-0.316135	0.12855	0.0139232	-0.05649	0.0783229	0.470759	0.00738849	0.0960852	0.938707	0.034567	0.138811	0.803344	-0.255556	0.213468	0.231244	-0.360222	0.152516	0.0181836	-0.229209	0.116426	0.0489865	-0.230037	0.16725	0.169005
M02132	citrulline	Known	Urea cycle; arginine-, proline-, metabolism	Amino acid	7773	39	-0.0261061	0.0864018	0.76254	-0.0257135	0.321213	0.936196	-0.13837	0.22802	0.543961	-0.0894223	0.164619	0.586987	0.0398532	0.135811	0.769182	0.197457	0.129552	0.127472	0.0640658	0.184711	0.728709	0.0574621	0.305245	0.850682	-0.0620663	0.197717	0.753586	0.0558475	0.154122	0.717083	0.561665	0.219902	0.0106445
M02137	biliverdin	Known	Hemoglobin and porphyrin metabolism	Cofactors and vitamins	6686	32	-0.0149116	0.0324847	0.64621	0.0122049	0.101116	0.903927	-0.133771	0.0888133	0.132014	-0.154221	0.0631364	0.0145794	-0.0811754	0.0421374	0.0540484	-0.0385704	0.0530018	0.466786	-0.180049	0.0746781	0.0159088	-0.111031	0.122982	0.366621	-0.0912112	0.0758753	0.229317	-0.068297	0.0589282	0.246462	0.0190038	0.0857407	0.824592
M02342	serotonin (5HT)	Known	Tryptophan metabolism	Amino acid	6139	15	-0.0242287	0.062093	0.696388	0.0396632	0.271994	0.884061	0.254948	0.169663	0.132923	0.202871	0.141841	0.152641	0.0855183	0.0824832	0.299831	0.116776	0.0957858	0.222791	0.142808	0.139957	0.307553	-0.121401	0.236033	0.607016	0.0646434	0.167541	0.699618	-0.0404923	0.116805	0.728844	0.169606	0.172168	0.324565
M02730	gamma-glutamylglutamine	Known	gamma-glutamyl	Peptide	7662	19	0.067852	0.0939195	0.470019	0.594359	0.409095	0.146262	-0.51856	0.265968	0.0512113	0.294058	0.258248	0.254842	0.0718632	0.184706	0.697226	-0.255949	0.171323	0.135187	-0.124895	0.208039	0.548276	0.326132	0.35836	0.362788	0.486306	0.329475	0.139943	0.25952	0.185836	0.162564	-0.318125	0.281597	0.258596
M02734	gamma-glutamyltyrosine	Known	gamma-glutamyl	Peptide	7468	47	0.162606	0.0728574	0.0256255	0.103373	0.28833	0.719951	0.155829	0.19939	0.43449	0.355365	0.148687	0.0168472	0.128775	0.0985939	0.191513	0.135785	0.118179	0.250567	0.373184	0.178569	0.0366306	0.36977	0.268549	0.168537	0.180758	0.175518	0.303079	0.224978	0.137327	0.101367	0.28997	0.209345	0.166012
M03127	hypoxanthine	Known	Purine metabolism, (hypo)xanthine, inosine containing	Nucleotide	7287	20	-0.139073	0.0792306	0.0792084	0.0335881	0.302769	0.911667	-0.213159	0.21471	0.320819	0.0171206	0.151503	0.910027	-0.0241735	0.108532	0.823745	0.0940731	0.116221	0.418265	0.0421369	0.166192	0.799849	-0.221951	0.263645	0.399868	-0.218863	0.1836	0.233236	-0.0406304	0.147737	0.783302	0.165189	0.27583	0.549254
M03141	betaine	Known	Glycine, serine and threonine metabolism	Amino acid	7806	24	0.0424662	0.0905311	0.639014	0.437973	0.285232	0.124662	-0.310128	0.195674	0.112983	-0.18524	0.140551	0.187518	-0.126041	0.101314	0.213475	-0.185548	0.147399	0.208096	-0.0498713	0.159224	0.754118	-0.184048	0.266538	0.489871	0.0241247	0.172939	0.889056	-0.0864685	0.133071	0.515826	-0.0650842	0.20272	0.748169
M03147	xanthine	Known	Purine metabolism, (hypo)xanthine, inosine containing	Nucleotide	6845	5	0.0584777	0.225083	0.795014	-0.0187855	0.678981	0.977928	-0.200137	0.355147	0.573072	0.171627	0.27418	0.531339	-0.113943	0.18128	0.529645	-0.243941	0.212281	0.250499	0.156058	0.323648	0.629675	-0.0654222	0.484195	0.892521	-0.0717175	0.322392	0.82396	-0.124752	0.252913	0.621827	-0.903339	0.477245	0.0583817
M11438	phosphate	Known	Oxidative phosphorylation	Energy	7789	5	0.122419	0.212902	0.565291	0.509469	0.534203	0.340235	-0.424423	0.56109	0.449393	-0.394031	0.30383	0.194672	-0.604611	0.352594	0.0863908	-0.314625	0.245635	0.200242	0.0714785	0.344037	0.835413	-0.665951	0.768821	0.386382	-0.528872	0.364592	0.146896	-0.0404605	0.285709	0.887385	0.159923	0.40551	0.693303
M12017	3-methoxytyrosine	Known	Phenylalanine & tyrosine metabolism	Amino acid	5997	14	-0.0235678	0.0809157	0.77085	0.176878	0.299992	0.555453	0.24633	0.215376	0.252739	0.0329819	0.156094	0.832657	0.134226	0.110971	0.226449	0.300003	0.13255	0.0236161	-0.147978	0.162449	0.362339	-0.00831979	0.298249	0.977746	-0.182419	0.175876	0.29964	-0.0883301	0.135858	0.515586	0.00714475	0.212179	0.973138
M12035	pelargonate (9:0)	Known	Medium chain fatty acid	Lipid	7803	37	-0.108685	0.0794307	0.171217	0.477682	0.306917	0.119617	0.202137	0.201953	0.31687	-0.358418	0.149609	0.0165891	-0.248293	0.110016	0.0240153	-0.155079	0.124922	0.214453	0.0894549	0.166923	0.592024	-0.0444569	0.279024	0.873409	-0.371857	0.181692	0.0406945	-0.174642	0.144506	0.226837	0.17336	0.20876	0.406296
M12067	undecanoate (11:0)	Known	Medium chain fatty acid	Lipid	7500	26	-0.164269	0.107873	0.127809	0.235845	0.396712	0.552178	0.37962	0.293232	0.195456	-0.25755	0.223083	0.248293	-0.0698853	0.15335	0.648589	-0.167576	0.193413	0.38626	0.0665209	0.272601	0.807213	-0.37912	0.46551	0.415405	-0.17802	0.280234	0.525262	-0.236934	0.227121	0.296854	-0.264161	0.362256	0.465873
M12129	beta-hydroxyisovalerate	Known	Valine, leucine and isoleucine metabolism	Amino acid	7283	23	-0.0952291	0.0703563	0.175887	-0.0867142	0.26628	0.744689	-0.155158	0.191833	0.41862	0.0362815	0.139881	0.795347	-0.0755822	0.085579	0.377135	-0.0945202	0.0992359	0.340853	0.0203141	0.167061	0.903218	0.0929562	0.229958	0.686043	-0.0677125	0.166999	0.685134	-0.0595982	0.129898	0.646374	-0.0787554	0.167389	0.638003
M12261	taurodeoxycholate	Known	Bile acid metabolism	Lipid	1564	12	0.0182035	0.0259297	0.482659	-0.0568516	0.103401	0.582444	-0.0808261	0.0819255	0.323849	0.0910155	0.0553428	0.100057	0.0299677	0.0345405	0.385608	0.00267795	0.0410256	0.947955	-0.0373686	0.0630231	0.553224	-0.132994	0.0975874	0.172939	0.0446876	0.0666325	0.502439	0.0559097	0.051556	0.278167	0.00891807	0.0696334	0.898092
M12593	X-02973	Unknown			7759	22	-0.0733339	0.1678	0.662088	-0.185394	0.478397	0.698362	0.0133002	0.346165	0.969352	-0.0801975	0.290014	0.782141	-0.0056086	0.22899	0.98046	0.154299	0.262507	0.556674	-0.451945	0.281369	0.108222	0.149728	0.459157	0.744354	-0.118731	0.350761	0.734989	-0.0918191	0.270362	0.734146	0.0238894	0.33954	0.943909
M12626	X-03003	Unknown			7689	11	0.0504693	0.112902	0.654862	-0.125933	0.559746	0.821993	-0.201854	0.36832	0.583664	0.225781	0.278755	0.417962	-0.0217266	0.157289	0.890136	-0.164533	0.210834	0.435161	0.202417	0.272991	0.458402	-0.74322	0.524525	0.156501	0.0298712	0.321979	0.926083	-0.428778	0.227	0.0589061	-0.284198	0.321335	0.376465
M12768	X-03088	Unknown			7474	21	-0.0304232	0.0800044	0.703746	-0.0991698	0.254153	0.696391	-0.0659762	0.180029	0.714011	-0.174949	0.171099	0.306543	-0.0108063	0.0894703	0.903865	0.0181751	0.104651	0.862122	0.0827339	0.179873	0.645546	-0.031028	0.291497	0.91523	-0.206394	0.198982	0.299621	-0.107112	0.15047	0.476557	-0.0789293	0.171963	0.646241
M12774	X-03094	Unknown			7804	30	-0.106342	0.0823874	0.19679	-0.125358	0.304548	0.680618	-0.0792626	0.216442	0.714211	0.133406	0.161058	0.407497	-0.0181077	0.106136	0.864532	-0.00101341	0.124694	0.993516	-0.0552695	0.192653	0.774199	-0.31711	0.302475	0.294461	0.0546724	0.198288	0.782762	0.128774	0.151117	0.394134	0.0589689	0.224569	0.792869
M15122	glycerol	Known	Glycerolipid metabolism	Lipid	7800	15	0.00362419	0.0936155	0.969119	0.390885	0.352857	0.267961	0.278414	0.314227	0.375603	-0.151302	0.164651	0.358133	0.135785	0.102806	0.186571	0.126756	0.141855	0.371557	0.152837	0.178475	0.391804	-0.330324	0.303418	0.276297	-0.207715	0.250444	0.406885	0.148678	0.178315	0.404397	0.128607	0.25114	0.608586
M15140	kynurenine	Known	Tryptophan metabolism	Amino acid	7816	39	0.177782	0.0721056	0.0136792	0.0851202	0.30584	0.78077	0.195884	0.203299	0.335283	0.371396	0.137679	0.0069853	0.36354	0.0940959	0.000111773	0.36098	0.11248	0.00133062	0.401952	0.164676	0.0146522	0.244605	0.272917	0.370113	0.378416	0.170173	0.0261681	0.368914	0.133578	0.00574842	0.0406343	0.196467	0.836146
M15335	mannitol	Known	Fructose, mannose, galactose, starch, and sucrose metabolism	Carbohydrate	5917	12	-0.034099	0.0267452	0.202325	-0.114204	0.114562	0.318824	-0.0802252	0.0703188	0.253921	0.0076451	0.0498667	0.878153	-0.0183001	0.0327044	0.575779	-0.0154195	0.0374072	0.680189	-0.0159813	0.0533859	0.76467	-0.119573	0.0924514	0.195885	0.0737123	0.0569825	0.195806	-0.0363645	0.0493749	0.461428	-0.00781325	0.0866053	0.928115
M15365	glycerol 3-phosphate (G3P)	Known	Glycerolipid metabolism	Lipid	7781	13	0.0284824	0.106918	0.789935	0.375604	0.514446	0.465321	0.532187	0.303735	0.0797494	-0.115037	0.22213	0.604542	0.198988	0.143375	0.165172	0.410828	0.167687	0.014287	-0.128413	0.235858	0.58613	0.324578	0.458088	0.478604	-0.282836	0.258367	0.273645	0.0381963	0.200603	0.84899	0.185167	0.286562	0.518171
M15488	acetylphosphate	Known	Oxidative phosphorylation	Energy	7789	15	-0.0856575	0.170133	0.614631	-0.298011	0.63384	0.638235	-0.134901	0.431243	0.754419	-0.0689945	0.317759	0.828108	-0.0110452	0.21362	0.958764	0.191842	0.257922	0.456998	-0.0435114	0.346814	0.900159	0.0668312	0.540767	0.901643	0.0857271	0.384212	0.823439	-0.544488	0.307957	0.0770498	-0.48915	0.43004	0.255349
M15500	carnitine	Known	Carnitine metabolism	Lipid	7797	214	0.0547274	0.07771	0.481276	0.72204	0.251957	0.0041605	0.232857	0.18558	0.209568	0.0855975	0.133239	0.520589	0.0459028	0.1009	0.649156	0.0326072	0.11825	0.782742	-0.0824722	0.144411	0.567935	0.364116	0.246283	0.139289	0.0330517	0.15902	0.835349	-0.0620426	0.13129	0.636527	-0.149039	0.191611	0.436675
M15506	choline	Known	Glycerolipid metabolism	Lipid	7750	22	0.0111875	0.153822	0.942021	1.64843	0.579074	0.00441793	0.445432	0.416732	0.285129	-0.624672	0.306928	0.0418267	-0.270872	0.207961	0.192742	-0.21547	0.23742	0.364117	-0.0565205	0.325244	0.862039	0.304572	0.564196	0.589312	-0.531044	0.359463	0.139588	-0.515572	0.288884	0.0743091	-0.590695	0.413491	0.153132
M15630	N-acetylornithine	Known	Urea cycle; arginine-, proline-, metabolism	Amino acid	7574	24	0.0157847	0.0182161	0.386202	0.0630328	0.0911826	0.489389	0.0494734	0.0753973	0.511715	-0.013735	0.0553662	0.804076	-0.0220295	0.0245986	0.370489	0.0464666	0.0407326	0.253964	-0.013001	0.0398299	0.744112	-0.0137718	0.100698	0.891218	-0.0695369	0.0605829	0.251052	-0.084293	0.0466822	0.0709691	-0.224466	0.0760515	0.00316233
M15650	N1-methyladenosine	Known	Purine metabolism, adenine containing	Nucleotide	7813	7	-0.38977	0.290098	0.179085	-0.842358	1.1338	0.457511	-0.697239	0.985019	0.479043	-0.170456	0.602613	0.777283	-0.759544	0.38009	0.0456815	-0.563441	0.446986	0.207476	0.434415	0.594894	0.465244	-0.596729	1.01338	0.555962	-0.129975	0.660403	0.843975	-0.568568	0.758819	0.453689	-0.0722908	0.733761	0.921519
M15676	3-methyl-2-oxovalerate	Known	Valine, leucine and isoleucine metabolism	Amino acid	7779	31	-0.116763	0.0880569	0.184843	-0.208759	0.371486	0.574144	-0.49189	0.216148	0.0228631	-0.381495	0.157976	0.0157399	-0.221371	0.104812	0.0346791	-0.0272163	0.121245	0.822389	-0.00168299	0.18651	0.9928	-0.654426	0.307114	0.0330983	-0.220715	0.197257	0.263173	-0.186477	0.154985	0.228902	-0.0769495	0.220111	0.726644
M15677	3-methylhistidine	Known	Histidine metabolism	Amino acid	5885	8	-0.0728184	0.0426533	0.0877818	-0.0885507	0.161432	0.583326	-0.112892	0.12496	0.366298	-0.0909425	0.0859605	0.290075	-0.114188	0.0607476	0.0601476	-0.064449	0.0660616	0.329267	-0.0369689	0.0926724	0.689952	-0.067232	0.156608	0.667704	-0.149624	0.103116	0.146776	-0.196812	0.0847918	0.0202803	-0.28448	0.120569	0.0183004
M15749	3-phenylpropionate (hydrocinnamate)	Known	Phenylalanine & tyrosine metabolism	Amino acid	6182	17	0.0485232	0.0449937	0.280836	-0.138623	0.168567	0.410871	-0.209206	0.113481	0.0652511	0.102139	0.112595	0.364333	0.0643327	0.0536958	0.23088	0.0591113	0.0624418	0.343811	0.0524041	0.113077	0.643052	-0.0801902	0.164148	0.625178	-0.0635045	0.098762	0.520221	0.0772701	0.0822854	0.347705	0.188033	0.116972	0.107942
M15753	hippurate	Known	Benzoate metabolism	Xenobiotics	7806	13	-0.059659	0.051314	0.244981	-0.0996624	0.177376	0.574205	-0.155256	0.137156	0.257648	-0.0062395	0.106471	0.953269	-0.0969077	0.0687827	0.158866	-0.144869	0.0798866	0.0697647	0.0777596	0.112227	0.488388	0.108843	0.173053	0.529377	-0.0174235	0.114797	0.879363	-0.129321	0.100401	0.197732	0.011564	0.121683	0.924288
M15778	benzoate	Known	Benzoate metabolism	Xenobiotics	7756	37	0.0214718	0.0861031	0.803072	-0.363272	0.348558	0.297313	0.191926	0.255288	0.452171	0.0537922	0.245109	0.82629	0.0301544	0.17679	0.864565	0.132278	0.166166	0.425996	0.231704	0.188194	0.218248	0.144052	0.316097	0.64859	0.0572844	0.219348	0.793971	-0.00235453	0.225881	0.991683	0.165222	0.231831	0.476042
M15958	phenylacetate	Known	Phenylalanine & tyrosine metabolism	Amino acid	4754	8	-0.0595836	0.0919335	0.51691	-0.668823	0.2762	0.0154558	-0.342644	0.193667	0.0768536	-0.21062	0.14344	0.14201	-0.108741	0.100888	0.281108	-0.119979	0.162216	0.459525	0.0373887	0.113992	0.742916	-0.389212	0.271534	0.151748	-0.224284	0.172487	0.193501	-0.18283	0.133361	0.170392	-0.203455	0.191358	0.287684
M15990	glycerophosphorylcholine (GPC)	Known	Glycerolipid metabolism	Lipid	7156	18	-0.0131504	0.0681377	0.846961	0.352039	0.263558	0.181643	0.188343	0.182545	0.302183	-0.0523921	0.185376	0.777464	-0.058318	0.0937794	0.534031	-0.0605154	0.10539	0.565829	-0.0526382	0.152286	0.729602	0.222259	0.241257	0.356917	-0.146264	0.217078	0.500448	-0.136417	0.127263	0.283751	-0.0698924	0.181081	0.699516
M15996	aspartate	Known	Alanine and aspartate metabolism	Amino acid	7721	4	0.235087	0.13989	0.0928586	1.2578	0.652076	0.0537421	0.892873	0.368885	0.0155007	-0.0560675	0.207598	0.787101	0.254987	0.130678	0.0510252	0.352977	0.150512	0.0190179	0.0838886	0.214485	0.695712	1.06585	0.510173	0.0366897	0.27945	0.334179	0.403026	0.327078	0.258581	0.20591	0.855916	0.368237	0.0201062
M16634	X-04357	Unknown			7502	8	-0.0980926	0.0668323	0.142174	-0.570294	0.256432	0.0261515	-0.65564	0.180725	0.000285816	-0.340044	0.128156	0.00796935	-0.157933	0.0887131	0.0750327	-0.162843	0.103173	0.114485	-0.311393	0.138186	0.0242321	-0.943918	0.239665	8.19957e-05	-0.187457	0.139011	0.177494	-0.0774789	0.110277	0.482316	-0.029309	0.166256	0.860068
M16816	X-04494	Unknown			5007	13	0.0124156	0.0980096	0.899196	0.28588	0.380816	0.45283	0.547124	0.257092	0.0333269	-0.0334542	0.19935	0.866728	-0.0607792	0.135958	0.654844	0.00297605	0.117937	0.979868	0.224326	0.205893	0.27592	0.353645	0.278848	0.204714	0.190939	0.230598	0.407661	-0.0776399	0.18495	0.67464	0.00119206	0.271222	0.996493
M16818	X-04495	Unknown			7490	8	-0.0332817	0.0868693	0.701628	-0.572076	0.274104	0.0368813	-0.283579	0.193526	0.142832	0.0376097	0.146559	0.797473	-0.169501	0.113217	0.134359	-0.341141	0.157929	0.0307653	-0.0305097	0.186885	0.870319	-0.255433	0.261227	0.328164	0.0717516	0.175345	0.682392	-0.183608	0.156182	0.239753	-0.262289	0.223717	0.241031
M16821	X-04498	Unknown			7160	22	-0.0517709	0.066681	0.437515	-0.0339623	0.283157	0.904529	-0.156142	0.201341	0.438037	0.131402	0.145854	0.367635	0.00824064	0.0903382	0.927318	-0.0748966	0.116068	0.518743	0.120309	0.163338	0.461386	-0.16828	0.271807	0.535842	0.22924	0.161794	0.156522	0.236026	0.128997	0.0672949	0.0364017	0.180671	0.840323
M16822	X-04499--3,4-dihydroxybutyrate	Identified	Butanoate metabolism	Amino acid	6948	18	0.0453775	0.0962238	0.637225	0.208916	0.387484	0.589776	0.387613	0.241043	0.107821	0.472521	0.186645	0.0113527	0.145022	0.121345	0.232038	-0.0837463	0.141956	0.555228	0.00919696	0.19629	0.96263	0.725322	0.329222	0.0275848	0.49461	0.22122	0.0253632	0.281218	0.170989	0.100041	-0.0150942	0.237678	0.949363
M16823	X-04500	Unknown			3647	10	0.00628238	0.0219828	0.775042	0.162048	0.10099	0.108583	0.0335184	0.0589426	0.569587	-0.0116841	0.0437531	0.789433	0.00899901	0.0444148	0.839438	0.00845667	0.0349901	0.809022	-0.0347028	0.0492405	0.480959	0.14521	0.0784296	0.0641026	-0.0410014	0.0471007	0.384025	-0.0101329	0.0601888	0.866307	0.018187	0.0592315	0.758806
M17799	ibuprofen	Known	Drug	Xenobiotics	1976	115	-0.00508674	0.00730098	0.485978	-0.0376859	0.0294813	0.201144	-0.0240793	0.0200549	0.22988	0.00520788	0.0147287	0.723649	0.00352574	0.0111539	0.751928	0.000834242	0.0130409	0.948993	-0.00810067	0.0162019	0.617086	-0.00208004	0.0273295	0.939332	0.0173745	0.0185113	0.347941	0.0149519	0.0143167	0.296314	0.00749924	0.0194369	0.699627
M17805	dihomo-linoleate (20:2n6)	Known	Long chain fatty acid	Lipid	7800	8	-0.152025	0.103768	0.142908	-0.372955	0.325329	0.251633	0.207468	0.232663	0.372548	-0.468233	0.201175	0.0199391	-0.197678	0.131125	0.131668	-0.147059	0.153561	0.338236	-0.187987	0.182617	0.303287	0.0651351	0.297822	0.82688	-0.344109	0.193026	0.0746342	-0.0177294	0.151139	0.906618	0.172129	0.324459	0.595759
M17807	X-18601	Unknown			7663	22	0.0479203	0.0345611	0.165582	0.173153	0.138303	0.210575	-0.046049	0.098455	0.639988	-0.00299055	0.0665215	0.964142	0.0820165	0.0466948	0.0790138	0.159025	0.054722	0.00366022	0.0526144	0.0748226	0.481938	0.152959	0.131117	0.243379	0.0339542	0.0804085	0.672827	0.215569	0.0650484	0.000919797	0.290221	0.096286	0.00257696
M17945	2-hydroxystearate	Known	Fatty acid, monohydroxy	Lipid	7763	32	0.00523216	0.0894722	0.953368	0.0408225	0.354977	0.908445	0.030458	0.245867	0.90141	0.0284764	0.184473	0.877321	0.172081	0.123499	0.163504	0.137154	0.144898	0.343862	-0.272029	0.208705	0.192433	0.165274	0.340941	0.627848	-0.0731845	0.225547	0.745578	-0.0298814	0.18009	0.868216	0.0500106	0.238746	0.83408
M18254	paraxanthine	Known	Xanthine metabolism	Xenobiotics	7504	13	-0.050641	0.0300651	0.0921087	-0.105672	0.120092	0.378901	-0.000501492	0.0812804	0.995077	-0.0858899	0.059796	0.150894	-0.111303	0.0443581	0.012101	-0.063168	0.05702	0.267939	-0.0316139	0.0733376	0.666415	-0.0844329	0.123744	0.495036	-0.140818	0.0789651	0.0745384	-0.125024	0.060899	0.0400747	-0.132009	0.0874344	0.131091
M18281	2-hydroxyhippurate (salicylurate)	Known	Benzoate metabolism	Xenobiotics	2592	12	0.00842764	0.010398	0.417651	-0.0179572	0.0410615	0.661876	-0.0138292	0.0284164	0.626498	0.041989	0.0207083	0.0425964	0.0186152	0.0140577	0.185438	0.0118102	0.01641	0.471713	-0.0380219	0.0298513	0.202766	0.00915472	0.0386934	0.81297	0.0207543	0.026351	0.430925	0.0224185	0.0254076	0.377584	0.0263566	0.0339497	0.437547
M18283	X-05426	Unknown			6357	11	-0.0317834	0.0624252	0.610651	0.169797	0.1703	0.318742	-0.00167295	0.124738	0.989299	-0.00152255	0.0976118	0.987555	-0.0230982	0.0669115	0.72994	-0.00969404	0.0768085	0.899565	0.0910355	0.109602	0.406201	-0.0773529	0.179315	0.666191	0.0650349	0.106728	0.542292	0.0557048	0.0921555	0.545535	0.132765	0.135694	0.327869
M18335	quinate	Known	Food component, Plant	Xenobiotics	6265	6	-0.0512713	0.0428183	0.231145	-0.256353	0.186609	0.169521	-0.284395	0.126401	0.0244526	-0.0100245	0.101617	0.921416	-0.110396	0.0635355	0.0822893	-0.0430064	0.10945	0.69437	0.174747	0.113283	0.122935	-0.11977	0.219121	0.58466	-0.0289034	0.104348	0.781787	-0.105769	0.0900861	0.24036	-0.0167247	0.193699	0.931193
M18349	indolelactate	Known	Tryptophan metabolism	Amino acid	7378	20	0.00314437	0.0658836	0.961935	-0.401521	0.257781	0.119327	-0.258998	0.19303	0.179677	0.152437	0.128161	0.234274	-0.0641496	0.088309	0.46758	-0.166814	0.101791	0.101258	0.0149777	0.146882	0.91878	0.212682	0.244108	0.383612	0.166141	0.177218	0.348505	0.0173095	0.132179	0.895811	-0.268333	0.195859	0.170678
M18357	glycylvaline	Known	Dipeptide	Peptide	2108	6	-0.0297765	0.0486059	0.540133	-0.100457	0.190916	0.598758	0.00540252	0.129897	0.966825	0.0379037	0.097276	0.696794	0.0223874	0.0662524	0.73543	-0.0128743	0.0775379	0.868126	0.00840619	0.110559	0.939392	-0.178805	0.20581	0.384964	0.0586324	0.11977	0.624458	-0.0162057	0.0927411	0.861283	-0.126137	0.144235	0.381832
M18369	gamma-glutamylleucine	Known	gamma-glutamyl	Peptide	7802	35	-0.162264	0.085139	0.0566672	0.00972404	0.308336	0.974841	-0.182783	0.219762	0.405559	-0.292959	0.173286	0.0909111	-0.217816	0.118686	0.066471	-0.107233	0.132274	0.417548	-0.0173651	0.180798	0.923483	-0.486931	0.300317	0.104934	-0.0804898	0.199589	0.686744	-0.025664	0.157891	0.870878	0.0373401	0.217382	0.863616
M18392	theobromine	Known	Xanthine metabolism	Xenobiotics	7768	5	-0.200666	0.070669	0.00451811	-0.28566	0.271579	0.292868	-0.0274507	0.1858	0.882545	-0.252408	0.12593	0.0450331	-0.244349	0.0847861	0.00395221	-0.260651	0.0991379	0.00855919	-0.143119	0.155063	0.356021	-0.158212	0.252698	0.531253	-0.212973	0.150772	0.157787	-0.54619	0.129249	2.38017e-05	-0.624181	0.16755	0.00019506
M18394	theophylline	Known	Xanthine metabolism	Xenobiotics	7393	11	0.0295407	0.0425882	0.487911	-0.44478	0.161158	0.00578195	-0.0419085	0.132793	0.752311	0.0619533	0.0829519	0.455149	0.0358915	0.0579201	0.535473	-0.00332893	0.0672902	0.960544	0.111765	0.0923819	0.226349	0.0410418	0.216014	0.849312	-0.0727927	0.101132	0.471661	-0.0266189	0.0818787	0.745104	0.0189052	0.116882	0.871505
M18467	eicosapentaenoate (EPA; 20:5n3)	Known	Essential fatty acid	Lipid	7816	11	-0.0679668	0.0645198	0.292146	-0.0862145	0.244618	0.724504	-0.360208	0.189891	0.0578383	-0.127467	0.180558	0.480214	-0.0834685	0.0845506	0.323544	0.120967	0.0919147	0.188148	-0.147922	0.133445	0.267653	-0.300417	0.229647	0.190817	-0.386446	0.14833	0.00917893	-0.125336	0.10761	0.244132	0.0118899	0.158287	0.940122
M18474	estrone 3-sulfate	Known	Sterol, Steroid	Lipid	957	10	-0.0226303	0.0169575	0.182031	-0.147453	0.0580353	0.0110619	-0.146666	0.0449896	0.00111417	0.0292874	0.0363054	0.419841	0.00314644	0.0206735	0.879032	-0.00177912	0.0245834	0.942307	-0.0536667	0.0352051	0.127408	-0.189897	0.0745762	0.0108856	0.00042429	0.0469709	0.992793	0.0119192	0.0335668	0.722523	-0.042131	0.0523003	0.420497
M18476	glycocholate	Known	Bile acid metabolism	Lipid	5995	9	-0.042715	0.02991	0.153258	-0.365071	0.17508	0.0370538	-0.0482662	0.14265	0.735096	0.130042	0.0865697	0.133054	-0.0204787	0.0403183	0.611505	0.0045559	0.0463863	0.92176	-0.0842286	0.066713	0.206751	-0.0525597	0.197068	0.789694	0.0205831	0.127361	0.871611	0.0515217	0.057073	0.366667	0.0512474	0.120688	0.671108
M18477	glycodeoxycholate	Known	Bile acid metabolism	Lipid	1477	6	-0.0155146	0.0277175	0.575656	-0.0873853	0.127508	0.493136	-0.00219478	0.0654782	0.97326	0.00565723	0.0484556	0.907058	0.00889986	0.0341517	0.794402	0.0122718	0.0381722	0.747843	-0.00469015	0.061728	0.939434	-0.0248665	0.101683	0.806807	0.0407013	0.0872922	0.641026	0.0407375	0.0489592	0.405369	0.00301081	0.0686834	0.965035
M18494	taurochenodeoxycholate	Known	Bile acid metabolism	Lipid	5716	13	0.00223183	0.0288755	0.938392	-0.215502	0.133023	0.105227	-0.211865	0.0938324	0.0239517	-0.0252396	0.0683986	0.712121	0.00954339	0.0395595	0.809368	0.0276733	0.0458383	0.546033	0.0375296	0.0743126	0.613542	-0.0156997	0.109516	0.886009	0.0667028	0.0716259	0.351716	0.0421541	0.0554943	0.447487	0.0940375	0.0805511	0.243038
M18497	taurocholate	Known	Bile acid metabolism	Lipid	4032	15	0.0287643	0.0227314	0.205728	0.251584	0.0840424	0.00275765	0.16746	0.0581633	0.0039877	0.0729134	0.0392892	0.0634802	-0.00615193	0.0307684	0.841525	-0.0380329	0.0372359	0.307063	0.034953	0.0583483	0.549146	0.301871	0.0821746	0.000239216	0.094096	0.0502706	0.0612358	0.0274532	0.040965	0.502754	0.0175194	0.0637067	0.783316
M18929	X-05907	Unknown			7734	11	-0.0261711	0.101274	0.796085	-0.30241	0.557361	0.587423	0.165079	0.381608	0.665314	-0.391268	0.245896	0.111567	-0.0268779	0.157324	0.864346	0.127861	0.20937	0.541404	-0.275574	0.272514	0.311907	-0.240026	0.377426	0.524806	-0.54476	0.300546	0.0698988	-0.287409	0.230762	0.212956	-0.169245	0.329326	0.607313
M19323	docosahexaenoate (DHA; 22:6n3)	Known	Essential fatty acid	Lipid	7818	7	0.0759557	0.0818207	0.353242	0.174096	0.304452	0.567435	-0.0105655	0.218942	0.961511	-0.122356	0.162801	0.452309	0.0349338	0.160055	0.827226	-0.0188644	0.145152	0.896596	0.135194	0.210217	0.520149	0.0158083	0.29074	0.956638	0.0820989	0.197188	0.677155	0.0173812	0.230503	0.939892	-0.209583	0.24638	0.394964
M19324	1-stearoylglycerophosphoinositol	Known	Lysolipid	Lipid	7694	6	0.0190728	0.0652064	0.769905	-0.0446905	0.242095	0.853544	0.116848	0.175815	0.506302	-0.0344014	0.118795	0.772133	0.0516414	0.0857913	0.547213	-0.116054	0.105782	0.272592	0.00425559	0.147882	0.977043	0.037355	0.231555	0.871839	-0.00507109	0.141397	0.971391	0.0453308	0.16681	0.785814	0.0192802	0.160317	0.904275
M19362	X-06226	Unknown			7623	20	0.0935498	0.102363	0.360768	-0.342359	0.426021	0.421616	-0.264446	0.282464	0.349166	0.181886	0.214248	0.395909	-0.0700837	0.154941	0.651035	0.096348	0.174861	0.581636	-0.349219	0.246521	0.156603	-0.473902	0.37314	0.204071	0.214779	0.257276	0.403819	-0.0299252	0.190985	0.87549	0.00162587	0.28245	0.995407
M19364	X-06246	Unknown			7358	15	0.169204	0.0904621	0.0614233	0.0776807	0.269976	0.773552	0.220936	0.235581	0.34833	-0.0256112	0.187343	0.891262	0.00391887	0.106148	0.97055	-0.0875526	0.121744	0.472045	0.00165785	0.158578	0.991659	0.21151	0.321629	0.510782	-0.0406239	0.17429	0.815697	-0.0109479	0.138401	0.936951	0.0631427	0.254587	0.804119
M19368	X-06267	Unknown			7075	11	0.103967	0.107685	0.334309	1.06559	0.458422	0.0200997	0.154122	0.294492	0.600731	-0.149694	0.212636	0.48144	0.115474	0.144388	0.423856	0.202599	0.169323	0.231494	0.522412	0.21099	0.0132863	0.41835	0.385966	0.278407	-0.126972	0.256828	0.621036	0.192566	0.200373	0.336531	0.452691	0.283231	0.109974
M19396	X-06307	Unknown			6774	7	-0.0414838	0.103798	0.689407	0.0258337	0.259367	0.92066	0.0914451	0.187743	0.626204	0.0856816	0.161888	0.596621	-0.124695	0.139037	0.369802	-0.151738	0.124099	0.221437	0.0792753	0.229294	0.729541	0.0459835	0.244774	0.850985	-0.146962	0.160998	0.361335	-0.0690342	0.152753	0.651316	-0.126567	0.177242	0.47517
M19414	X-06350	Unknown			5161	12	-0.082008	0.0867076	0.344251	0.722793	0.386232	0.0612901	-0.188406	0.206272	0.361038	-0.13123	0.170911	0.442592	-0.0669374	0.115157	0.56106	-0.0790607	0.132889	0.551886	-0.291665	0.173641	0.0930163	0.210061	0.287515	0.465017	0.0178967	0.223164	0.936082	-0.0516948	0.160378	0.747201	-0.0803477	0.232349	0.729488
M19415	X-06351	Unknown			4791	5	0.150459	0.118913	0.205768	-0.328863	0.518692	0.526064	-0.047666	0.321884	0.882276	0.122893	0.23971	0.608179	0.319111	0.183895	0.08269	0.159463	0.1904	0.402301	0.332306	0.265582	0.210848	-0.47298	0.441295	0.28381	0.0948357	0.288812	0.742636	0.415878	0.258607	0.107803	0.575366	0.321609	0.0736111
M19934	myo-inositol	linoleat	Inositol metabolism	Lipid	7803	40	0.079358	0.0688404	0.249	-0.263218	0.251175	0.294663	-0.0438858	0.187499	0.814939	0.132261	0.141395	0.349582	0.0260208	0.0902016	0.772984	0.158493	0.105541	0.13317	0.177668	0.169003	0.293132	-0.138932	0.236827	0.557446	-0.113472	0.173586	0.513309	-0.0820045	0.123962	0.508273	0.100065	0.171615	0.559842
M20489	glucose	Known	Glycolysis, gluconeogenesis, pyruvate metabolism	Carbohydrate	7773	33	0.0622375	0.0957377	0.515638	0.276132	0.335665	0.410712	0.246902	0.25863	0.339754	-0.0979304	0.181891	0.590301	-0.0421475	0.122571	0.730949	0.00630988	0.135647	0.962898	-0.246108	0.230663	0.285991	0.0559047	0.359532	0.876433	0.0157033	0.219579	0.942987	0.186192	0.174892	0.287052	0.0827569	0.237994	0.728046
M20675	1,5-anhydroglucitol (1,5-AG)	Known	Glycolysis, gluconeogenesis, pyruvate metabolism	Carbohydrate	7746	36	-0.107173	0.0562185	0.0566023	-0.0842545	0.196473	0.668043	-0.0416748	0.14231	0.769641	-0.0329081	0.10401	0.751704	-0.0632048	0.0741943	0.39428	-0.0842178	0.0834577	0.312923	-0.096858	0.109197	0.375076	0.0688813	0.182691	0.706146	-0.0361439	0.128089	0.777806	-0.213698	0.126989	0.0924121	-0.20524	0.141567	0.147122
M20699	erythritol	Known	Sugar, sugar substitute, starch	Xenobiotics	7776	25	-0.0538883	0.0576112	0.349593	-0.289745	0.191107	0.129483	0.0036698	0.19349	0.984868	-0.176703	0.0960017	0.0656765	-0.10473	0.0631372	0.0971637	-0.129789	0.0746872	0.0822517	-0.0627033	0.10753	0.559809	-0.00553173	0.192477	0.977072	-0.105286	0.117549	0.370427	-0.0234886	0.124206	0.850007	0.113567	0.194872	0.560043
M21044	2-hydroxybutyrate (AHB)	Known	Cysteine, methionine, SAM, taurine metabolism	Amino acid	7815	16	-0.0904407	0.0691574	0.190958	-0.293527	0.263313	0.264959	-0.108599	0.233398	0.641721	-0.0815965	0.137911	0.554076	-0.0272986	0.0949453	0.773714	0.00820219	0.11044	0.940797	-0.425821	0.165155	0.00992852	-0.563071	0.269558	0.0367193	-0.278376	0.166902	0.0953345	-0.114741	0.133092	0.388622	-0.282848	0.254661	0.266704
M21047	3-methyl-2-oxobutyrate	Known	Valine, leucine and isoleucine metabolism	Amino acid	7648	17	-0.110055	0.109988	0.317016	0.370892	0.433316	0.392031	-0.246673	0.304282	0.417554	0.00943585	0.217388	0.965378	-0.139415	0.144779	0.33557	-0.222946	0.177402	0.208853	0.115093	0.24932	0.644349	0.442537	0.522377	0.396906	-0.181318	0.27256	0.505896	-0.306556	0.21622	0.15625	-0.347223	0.299571	0.246429
M21049	1,6-anhydroglucose	Known	Glycolysis, gluconeogenesis, pyruvate metabolism	Carbohydrate	3663	12	0.0394831	0.0325773	0.22552	-0.0555697	0.137979	0.68714	0.124223	0.090633	0.170494	0.0715057	0.0633211	0.25879	0.0646412	0.042764	0.13064	0.0500185	0.0491954	0.309281	0.0674758	0.0695304	0.331822	-0.0102476	0.11664	0.929991	-0.00974658	0.0836868	0.907284	-0.0273978	0.0657831	0.677054	-0.0885725	0.0947378	0.349828
M21127	1-palmitoylglycerol (1-monopalmitin)	Known	Monoacylglycerol	Lipid	7429	7	0.0599859	0.141259	0.67109	0.352644	0.490613	0.472276	0.0231596	0.320138	0.942329	0.429393	0.249961	0.0858254	0.15765	0.167999	0.348038	0.0172927	0.18528	0.925639	-0.196807	0.279173	0.480834	0.237192	0.436079	0.586497	0.691593	0.312286	0.0267866	0.384842	0.236536	0.10374	0.480534	0.337319	0.154282
M21151	saccharin	Known	Food component, Plant	Xenobiotics	2449	10	0.0235144	0.0207782	0.257766	-0.0949183	0.0956513	0.321033	-0.0196496	0.0684205	0.773968	-0.0552165	0.0491316	0.261077	-0.0113156	0.0332104	0.733312	0.00861402	0.0388732	0.824631	0.0340626	0.0545833	0.532596	0.037437	0.0761732	0.623093	-0.0313118	0.0594145	0.59819	-0.0547329	0.0466327	0.240515	-0.0491509	0.0664518	0.459513
M21184	1-oleoylglycerol (1-monoolein)	Known	Monoacylglycerol	Lipid	5717	14	0.051924	0.0479257	0.278619	-0.103472	0.186507	0.57904	0.0712726	0.125776	0.570944	-0.227901	0.129433	0.0782799	0.0055086	0.0698524	0.937144	0.128371	0.0751444	0.087575	0.122923	0.109773	0.262801	-0.0510876	0.18109	0.777858	-0.179871	0.125311	0.151173	-0.0944758	0.097775	0.333915	-0.0651532	0.144994	0.653178
M21188	1-stearoylglycerol (1-monostearin)	Known	Monoacylglycerol	Lipid	6965	25	0.126507	0.0744621	0.089329	0.14348	0.288168	0.618553	0.255665	0.182238	0.16064	0.100484	0.147532	0.495808	-0.0516215	0.102024	0.612874	-0.148032	0.108676	0.173153	0.283241	0.162384	0.0811128	0.0866653	0.254951	0.73391	-0.10232	0.182533	0.575101	-0.151257	0.133187	0.256092	-0.124149	0.186827	0.506362
M21630	X-08402	Unknown			7726	26	-0.0616372	0.0535401	0.249636	-0.00124581	0.309252	0.996786	-0.0143973	0.139959	0.918068	0.0626271	0.110118	0.56954	-0.100915	0.0902397	0.263441	-0.00482079	0.0750827	0.948806	0.0144668	0.115523	0.900343	-0.173884	0.237612	0.464292	-0.131175	0.168504	0.436292	-0.187081	0.126133	0.138021	-0.10952	0.179769	0.542377
M22030	2-hydroxyisobutyrate	Known	Valine, leucine and isoleucine metabolism	Amino acid	6539	19	-0.109302	0.0781842	0.16211	-0.0664526	0.332515	0.841599	0.218769	0.226428	0.333957	-0.08653	0.154836	0.576264	0.0210683	0.108819	0.846483	0.194457	0.123803	0.116254	0.207978	0.178492	0.243941	-0.479133	0.316936	0.130594	-0.239904	0.196219	0.221469	-0.119043	0.149488	0.425835	0.130542	0.26909	0.627588
M22032	X-08766	Unknown			6050	13	-0.15972	0.094335	0.0904341	-0.22312	0.302243	0.460385	-0.08566	0.279253	0.759036	-0.17752	0.157665	0.260194	-0.209157	0.124508	0.0929835	-0.224052	0.145896	0.124614	-0.616522	0.179932	0.000611613	-0.182545	0.290379	0.529582	-0.0604882	0.195182	0.756632	-0.175245	0.178834	0.327119	-0.340009	0.245548	0.166147
M22116	4-methyl-2-oxopentanoate	Known	Valine, leucine and isoleucine metabolism	Amino acid	7776	13	-0.0106136	0.10555	0.919903	0.684531	0.365194	0.060871	0.271301	0.257985	0.292977	0.0312077	0.201482	0.876907	0.0510242	0.12535	0.683967	0.0822533	0.158981	0.604893	0.235658	0.234768	0.315478	0.0735795	0.346577	0.83187	-0.0387924	0.227628	0.864679	0.0433738	0.177783	0.807254	-0.01038	0.266835	0.96897
M22130	phenyllactate (PLA)	Known	Phenylalanine & tyrosine metabolism	Amino acid	6064	16	-0.084834	0.0791851	0.284017	-0.514182	0.332782	0.122322	-0.315508	0.209946	0.132889	-0.173325	0.147262	0.2392	-0.19025	0.0994801	0.0558198	-0.220111	0.110914	0.0471979	-0.0745607	0.194332	0.701217	0.096969	0.272022	0.721485	-0.237616	0.181078	0.189443	-0.279009	0.139772	0.0459149	-0.350956	0.189139	0.0635187
M22138	homocitrulline	Known	Urea cycle; arginine-, proline-, metabolism	Amino acid	4135	8	0.0328231	0.072657	0.651447	0.131452	0.271037	0.62768	0.20896	0.190043	0.271534	-0.0235924	0.141963	0.86801	-0.0276068	0.0951078	0.771611	0.031805	0.128346	0.804283	0.0363691	0.157928	0.817867	0.0809891	0.250745	0.7467	-0.0393235	0.171321	0.818456	-0.0798403	0.133037	0.548416	-0.331712	0.210015	0.114229
M22175	aspartylphenylalanine	Known	Dipeptide	Peptide	3948	7	-0.0695884	0.0595441	0.24253	-0.482088	0.249418	0.0532549	-0.127287	0.144592	0.378686	0.242088	0.128705	0.0599793	-0.00519372	0.0724473	0.942849	-0.0938979	0.0857281	0.273386	-0.104593	0.121007	0.38739	-0.429698	0.236761	0.0695392	0.19143	0.157704	0.224804	-0.0428133	0.122035	0.725717	-0.0683418	0.153905	0.657006
M22177	levulinate (4-oxovalerate)	Known	Valine, leucine and isoleucine metabolism	Amino acid	6982	56	-0.0258177	0.0621837	0.678007	0.188465	0.272979	0.489942	0.14665	0.185985	0.4304	-0.0554503	0.135456	0.682276	-0.011952	0.0934599	0.898241	-0.0816418	0.107158	0.446132	-0.123069	0.137876	0.372065	0.0587621	0.249845	0.814058	0.00701094	0.164678	0.966041	0.0311168	0.128149	0.808146	-0.116975	0.170595	0.492911
M22189	palmitoylcarnitine	Known	Carnitine metabolism	Lipid	7701	9	0.239315	0.0910271	0.00856227	0.365571	0.350308	0.296684	0.444839	0.24537	0.0698425	-0.0439599	0.156777	0.779173	0.225383	0.122636	0.0660882	0.365753	0.143688	0.0109131	0.151862	0.179927	0.398658	0.235333	0.332098	0.478557	-0.198847	0.18506	0.282599	0.0435188	0.144097	0.762643	0.205177	0.268222	0.444299
M22481	X-08988	Unknown			7776	31	0.0765575	0.0785943	0.330015	0.315676	0.245574	0.198631	0.30401	0.201786	0.131915	0.306551	0.155458	0.0486184	0.116768	0.120773	0.333624	0.2358	0.11479	0.0399585	0.10285	0.154018	0.504275	0.19945	0.252704	0.429958	0.260083	0.190285	0.171685	0.232214	0.168205	0.16742	-0.021003	0.201375	0.916933
M22548	X-09026	Unknown			7627	15	-0.000128585	0.0918965	0.998884	-0.286587	0.365344	0.432787	0.128364	0.247246	0.603639	0.0248714	0.19198	0.896921	-0.00636838	0.142552	0.964367	-0.0297908	0.162304	0.854367	-0.0736255	0.230001	0.748886	0.670624	0.380602	0.0780677	0.185374	0.226274	0.412646	0.0663938	0.19718	0.73633	-0.495965	0.279931	0.0764379
M22649	X-09108	Unknown			6910	13	0.14148	0.116842	0.225947	-0.0791568	0.4688	0.865915	0.335644	0.308913	0.277244	0.33602	0.229274	0.142762	0.083469	0.156094	0.592832	0.0568521	0.181756	0.754438	0.121634	0.256579	0.635456	0.32184	0.425031	0.448921	0.273725	0.27738	0.32373	-0.054408	0.312156	0.861631	-0.191191	0.306199	0.532364
M22842	cholate	Known	Bile acid metabolism	Lipid	5929	8	-0.0240073	0.0278705	0.389026	0.162822	0.103998	0.117435	0.160335	0.074492	0.0313677	-0.108104	0.0556661	0.0521359	0.0230567	0.0458096	0.614743	0.164705	0.0502215	0.00103967	0.0511677	0.0550282	0.352451	0.0988232	0.0982985	0.314734	-0.132225	0.0664825	0.0467152	-0.0386061	0.0625728	0.537249	0.0703196	0.0769347	0.360708
M24074	X-09706	Unknown			7697	22	-0.0171237	0.0706068	0.808376	-0.17236	0.279139	0.536925	-0.00228958	0.196908	0.990723	-0.273492	0.142215	0.0544694	-0.0657712	0.0949666	0.488578	0.0561894	0.116444	0.62942	-0.0257619	0.176324	0.883838	0.270862	0.267762	0.311741	-0.319736	0.17532	0.0681936	-0.178258	0.130855	0.173118	-0.0594018	0.192631	0.7578
M25459	X-10395	Unknown			7784	31	0.0232119	0.0751503	0.757418	0.0254252	0.246312	0.917786	-0.218678	0.162247	0.177719	0.104443	0.151429	0.490375	0.137507	0.0790946	0.0821216	0.158146	0.0918371	0.0850638	0.0228402	0.169871	0.893042	-0.0154051	0.223755	0.94511	0.151197	0.183663	0.410377	0.210576	0.142317	0.138972	0.142464	0.156279	0.361978
M25599	X-10429	Unknown			6807	21	0.0517938	0.0560383	0.355352	-0.0913627	0.229059	0.689996	-0.261537	0.147792	0.0767895	0.0311115	0.147233	0.832646	0.013654	0.0813483	0.866704	0.0264382	0.0939532	0.778406	0.127412	0.141718	0.368623	0.142886	0.276262	0.605009	-0.0580177	0.178788	0.745556	0.0610884	0.12574	0.627086	-0.0167497	0.152281	0.912416
M27256	X-10500	Unknown			7751	34	-0.0795409	0.124644	0.52338	0.338417	0.395187	0.391806	0.131857	0.257441	0.608523	-0.327483	0.189684	0.0842644	-0.267779	0.130402	0.040026	-0.199738	0.163522	0.221907	-0.130004	0.228117	0.568745	0.175894	0.348905	0.61417	-0.693511	0.226924	0.00224209	-0.383572	0.180914	0.0339902	-0.125354	0.257317	0.626146
M27273	X-10506	Unknown			7710	13	-0.0472718	0.116006	0.683646	-0.0168712	0.454801	0.970409	-0.201343	0.320216	0.529499	-0.164314	0.258096	0.52436	-0.108732	0.172332	0.528078	0.0459607	0.198481	0.816878	0.0568224	0.276022	0.836899	-0.200333	0.452491	0.657959	0.048802	0.318918	0.87838	0.0370738	0.246117	0.880264	0.510499	0.315378	0.105514
M27278	X-10510	Unknown			7792	21	-0.0504674	0.102248	0.621606	-0.0355727	0.314154	0.909846	-0.0580882	0.187654	0.756904	0.254544	0.178418	0.153674	-0.0450786	0.097887	0.645145	-0.0225364	0.115339	0.845086	0.0926897	0.154304	0.548042	0.203998	0.257544	0.428308	0.457603	0.173712	0.00843195	0.287291	0.137699	0.036945	0.239903	0.186842	0.199147
M27447	1-linoleoylglycerol (1-monolinolein)	Known	Monoacylglycerol	Lipid	2797	14	0.0128573	0.0375469	0.732025	0.0636641	0.146638	0.664174	0.0107377	0.0981526	0.912887	-0.0901599	0.0768611	0.240786	-0.0303075	0.0541072	0.575386	-0.033971	0.0635501	0.592958	0.109278	0.0827568	0.186677	0.257987	0.139317	0.0640548	-0.01824	0.0957946	0.84899	-0.116589	0.0720875	0.105808	-0.0744365	0.108747	0.493666
M27513	indoleacetate	Known	Tryptophan metabolism	Amino acid	7618	20	-0.0931501	0.0669346	0.164026	-0.045368	0.252264	0.857275	-0.122148	0.161934	0.450664	-0.086955	0.13711	0.525951	-0.186054	0.0941312	0.0480932	-0.325963	0.105862	0.00207603	-0.0465504	0.145481	0.748986	-0.340148	0.23954	0.155605	-0.0894866	0.156517	0.5675	-0.328244	0.117472	0.00520237	-0.520975	0.167874	0.00191338
M27531	hyodeoxycholate	Known	Bile acid metabolism	Lipid	6025	16	-0.000517928	0.026672	0.984507	0.0577052	0.103083	0.575619	-0.0140108	0.0753045	0.852401	-0.110319	0.0552099	0.0456971	0.0103765	0.0390152	0.790269	0.0743289	0.0468617	0.112709	0.0958232	0.0840857	0.254457	0.0123249	0.0961152	0.897966	-0.12304	0.0681765	0.0711172	-0.0509247	0.051143	0.31938	-0.098317	0.079025	0.213453
M27672	3-indoxyl sulfate	Known	Tryptophan metabolism	Amino acid	7787	4	0.0951686	0.0869257	0.273593	0.0811139	0.296339	0.7843	0.103737	0.206182	0.614871	-0.18066	0.185166	0.329229	0.0694963	0.16558	0.674695	0.0662453	0.125171	0.59664	0.0392126	0.171229	0.818864	0.131281	0.279319	0.638353	-0.328333	0.221168	0.137665	0.230866	0.164724	0.161055	0.0473599	0.213899	0.824771
M27710	N-acetylglycine	Known	Glycine, serine and threonine metabolism	Amino acid	7135	17	0.111475	0.042976	0.00948989	-0.125832	0.125789	0.317145	0.118584	0.0821546	0.1489	0.18786	0.0776144	0.0155021	0.175779	0.0547569	0.00132652	0.232096	0.0850398	0.00634768	0.179652	0.0681225	0.00835948	-0.0193086	0.120716	0.872921	0.215634	0.0940871	0.0219141	0.205094	0.0594423	0.000559962	0.00263445	0.109701	0.980841
M27716	bilirubin (Z,Z)	Known	Hemoglobin and porphyrin metabolism	Cofactors and vitamins	6812	21	-0.0081653	0.0202594	0.68692	0.217059	0.103007	0.0350986	0.0578983	0.0681457	0.395534	-0.0453345	0.0377268	0.229498	-0.00603738	0.0334551	0.85679	-0.00276084	0.0410011	0.946314	-0.124308	0.0579546	0.031959	0.179495	0.0968879	0.0639395	0.0116973	0.046333	0.800684	0.0176498	0.050396	0.726172	0.102747	0.0519023	0.0477447
M27718	creatine	Known	Creatine metabolism	Amino acid	7822	10	-0.0370088	0.0964678	0.701246	-0.118586	0.22845	0.603699	-0.0499139	0.157965	0.752018	0.131066	0.128377	0.307282	0.197753	0.0942322	0.0358546	0.149479	0.140782	0.288336	-0.154261	0.175497	0.379404	0.0572713	0.200733	0.775406	0.11069	0.142597	0.437605	0.193913	0.117104	0.0977432	0.283242	0.145648	0.051811
M27722	erythrose	Known	Fructose, mannose, galactose, starch, and sucrose metabolism	Carbohydrate	7263	7	0.0817628	0.0806139	0.310462	-0.465165	0.307625	0.130504	-0.359696	0.217598	0.0983249	0.488307	0.193809	0.0117514	0.119722	0.108083	0.267996	-0.120628	0.155405	0.437621	-0.0117335	0.190115	0.950787	-0.43227	0.318785	0.175102	0.344804	0.191471	0.0717314	-0.0805963	0.180893	0.655924	-0.59973	0.258166	0.0201769
M27728	glycerol 2-phosphate	Known	Chemical	Xenobiotics	5912	27	-0.0904426	0.0611135	0.138897	-0.589746	0.249843	0.0182519	-0.330589	0.165136	0.0452937	0.0893686	0.105836	0.39844	-0.0651053	0.0764213	0.394255	-0.106412	0.0967342	0.271313	0.0106545	0.123578	0.931294	0.0712657	0.201258	0.723264	0.146703	0.126085	0.244618	-0.0595017	0.103907	0.566887	-0.0533578	0.158094	0.735734
M27738	threonate	Known	Ascorbate and aldarate metabolism	Cofactors and vitamins	7782	15	-0.000284876	0.0523329	0.995657	0.236728	0.216702	0.274652	-0.0692048	0.172637	0.688517	-0.116076	0.108052	0.282704	0.0626902	0.0731197	0.391244	-0.0110532	0.104277	0.915583	-0.0448051	0.113218	0.692295	-0.143244	0.216568	0.508338	0.16983	0.136737	0.214231	0.0311925	0.128577	0.808317	0.0947553	0.193638	0.624599
M30805	X-10810	Unknown			7232	14	0.0470493	0.0969657	0.627523	-0.527967	0.376405	0.160719	-0.136169	0.269474	0.613337	0.324335	0.195727	0.0975033	0.202716	0.132502	0.12604	0.141349	0.15752	0.369538	0.308133	0.218386	0.158257	-0.42017	0.354948	0.236513	0.345854	0.240211	0.149926	0.329641	0.185844	0.076104	0.106623	0.264825	0.687231
M31453	cysteine	Known	Cysteine, methionine, SAM, taurine metabolism	Amino acid	7692	16	-0.0947664	0.0805602	0.239458	-0.208879	0.35136	0.552185	-0.119019	0.224559	0.596105	-0.173608	0.152923	0.256265	-0.0713282	0.101958	0.484187	-0.0937982	0.170821	0.582935	-0.08264	0.197693	0.675931	-0.286657	0.295612	0.332193	-0.186511	0.183638	0.309798	-0.191556	0.129035	0.137668	-0.552881	0.247856	0.0257039
M31522	pyroglutamylglycine	Known	Dipeptide	Peptide	1586	3	0.120402	0.0553883	0.029722	0.450971	0.215567	0.0364362	0.25069	0.184454	0.174118	0.0354182	0.109733	0.746872	0.0690492	0.0742705	0.352527	0.138439	0.0863197	0.108759	0.210373	0.122631	0.0862551	0.359887	0.20327	0.0766457	-0.0497198	0.133152	0.708847	0.102621	0.103574	0.321782	-0.000910264	0.14745	0.995074
M31536	N-(2-furoyl)glycine	Known	Food component, Plant	Xenobiotics	604	28	0.00848069	0.0110936	0.444588	0.0181888	0.0299059	0.543053	0.00775009	0.023538	0.74196	0.0100917	0.0160158	0.528624	0.00755455	0.0145654	0.603994	0.0244791	0.0179218	0.171976	0.0348865	0.0240521	0.146931	-0.0271894	0.0391834	0.487745	0.0179122	0.0260631	0.491918	0.0129316	0.0205639	0.529448	0.00377653	0.0206274	0.854733
M31548	DSGEGDFXAEGGGVR*	Known	Fibrinogen cleavage peptide	Peptide	5371	11	-0.0236173	0.0428098	0.581167	-0.018205	0.146704	0.901241	0.0646431	0.117007	0.580626	-0.0176964	0.085558	0.836138	-0.0679316	0.0576213	0.238425	-0.0505107	0.0643053	0.432171	0.00452332	0.0960574	0.962442	0.169952	0.146914	0.24735	-0.0706	0.0991591	0.476473	0.00242018	0.0820475	0.976468	0.033094	0.109986	0.763497
M31555	pyridoxate	Known	Vitamin B6 metabolism	Cofactors and vitamins	7703	12	0.119906	0.0631013	0.0574049	0.0802569	0.202284	0.691549	0.13522	0.142188	0.341608	0.182475	0.126264	0.148408	0.150504	0.0832129	0.0705028	0.143539	0.100133	0.151721	0.0430234	0.160972	0.78926	-0.0416042	0.190508	0.827129	0.0808947	0.205789	0.694249	0.0541712	0.119437	0.65015	0.0435996	0.144894	0.763485
M31591	androsterone sulfate	Known	Sterol, Steroid	Lipid	7785	27	0.0153905	0.0161337	0.340119	0.181205	0.069788	0.00941774	0.106682	0.0569136	0.0608684	0.0192119	0.0393722	0.625581	0.0653598	0.0335562	0.0514425	0.0821862	0.0314735	0.00902036	-0.0278175	0.0445364	0.532232	0.117214	0.0710855	0.099166	-0.0221452	0.038154	0.561635	0.0444061	0.029579	0.133285	0.070878	0.0679471	0.296886
M31787	3-carboxy-4-methyl-5-propyl-2-furanpropanoate (CMPF)	Known	Fatty acid, dicarboxylate	Lipid	7812	13	-0.0245249	0.0305113	0.421514	0.0930686	0.106556	0.382434	-0.0730595	0.0815351	0.370226	0.0408114	0.0602826	0.498405	-0.0368654	0.0398856	0.355342	-0.0950147	0.0429645	0.0270034	0.0429009	0.0708366	0.54476	0.00301036	0.112923	0.978732	0.072403	0.0740023	0.327882	0.0598359	0.0514283	0.244633	-0.05481	0.0690232	0.427149
M32197	3-(4-hydroxyphenyl)lactate	Known	Phenylalanine & tyrosine metabolism	Amino acid	7795	24	0.0682463	0.0660354	0.30138	-0.490418	0.286588	0.0870389	-0.0702717	0.182288	0.699868	0.0273711	0.134163	0.838343	0.0483747	0.116486	0.677933	0.0779845	0.104423	0.455176	0.364311	0.172155	0.0343297	-0.134167	0.289427	0.642964	0.0207463	0.17773	0.907075	0.0234926	0.126558	0.852737	-0.07663	0.188286	0.684017
M32198	acetylcarnitine	Known	Carnitine metabolism	Lipid	7805	19	0.10748	0.0803174	0.180832	-0.340776	0.285234	0.232195	0.194168	0.206037	0.345993	-0.074468	0.152801	0.626008	0.142973	0.103585	0.167512	0.261715	0.124629	0.0357326	-0.0439186	0.169996	0.796136	0.0295922	0.262332	0.910186	-0.115351	0.196176	0.556535	0.0553297	0.153584	0.718656	0.282138	0.214065	0.187504
M32315	serine	Known	Glycine, serine and threonine metabolism	Amino acid	7796	36	-0.0352123	0.125699	0.779377	0.340275	0.297334	0.25245	0.231796	0.213065	0.276633	-0.0244117	0.166617	0.883516	-0.0486846	0.1633	0.765604	-0.113379	0.17649	0.52061	0.0155203	0.184257	0.932872	0.631839	0.290779	0.0297864	-0.0714874	0.202259	0.723756	0.0232005	0.15572	0.881562	0.0647258	0.265925	0.807697
M32319	trans-4-hydroxyproline	Known	Urea cycle; arginine-, proline-, metabolism	Amino acid	7802	6	-0.027626	0.0764036	0.717666	-0.341057	0.352737	0.333601	-0.262327	0.204036	0.198552	0.189673	0.150654	0.20803	-0.0238292	0.129525	0.854034	0.0684062	0.117797	0.561435	0.21171	0.200087	0.290014	-0.585355	0.598961	0.328428	0.154153	0.184983	0.404657	0.177644	0.142887	0.213776	0.136502	0.199517	0.493871
M32322	glutamate	Known	Glutamate metabolism	Amino acid	7804	4	0.143824	0.148518	0.332845	0.467007	0.535677	0.383313	0.714136	0.376694	0.0579864	0.232204	0.260105	0.372001	-0.137619	0.221774	0.534905	0.093272	0.216727	0.666929	0.495379	0.307456	0.107132	1.16637	0.510175	0.0222413	0.301847	0.337737	0.371465	0.109658	0.260264	0.673511	-0.0505348	0.368192	0.890832
M32328	hexanoylcarnitine	Known	Carnitine metabolism	Lipid	7786	21	-0.0123772	0.0501	0.80487	0.0011185	0.156604	0.994301	0.120371	0.13897	0.3864	-0.109016	0.0803153	0.174671	-0.0874163	0.054024	0.105641	-0.0807697	0.0639468	0.206562	0.0788034	0.0955081	0.409317	0.0432496	0.180316	0.810443	-0.177573	0.0995653	0.0745082	-0.0197289	0.0904151	0.82727	-0.0340201	0.107806	0.75233
M32338	glycine	Known	Glycine, serine and threonine metabolism	Amino acid	7802	33	0.17362	0.0555909	0.00178916	-0.218285	0.194291	0.261228	-0.00628175	0.135193	0.96294	0.141131	0.0819645	0.0850963	0.207034	0.0918262	0.0241564	0.332215	0.101348	0.00104563	0.227157	0.113053	0.0445066	-0.0823735	0.150546	0.584265	0.0978302	0.121054	0.419001	0.192675	0.0945018	0.0414653	0.150422	0.135088	0.265487
M32339	alanine	Known	Alanine and aspartate metabolism	Amino acid	7788	37	0.0335002	0.0865546	0.698726	0.241253	0.337464	0.47467	0.144235	0.223708	0.519093	-0.104668	0.171513	0.541688	-0.0114879	0.120408	0.923991	0.0144564	0.135461	0.915011	-0.464329	0.189412	0.0142295	0.473574	0.306347	0.122136	-0.02214	0.206984	0.914817	-0.16389	0.161897	0.31139	-0.197723	0.233624	0.397369
M32346	glycochenodeoxycholate	Known	Bile acid metabolism	Lipid	7087	11	-0.0234578	0.0350235	0.503003	0.0133211	0.135761	0.921836	-0.00875237	0.0749492	0.907036	0.00556901	0.0609494	0.927198	0.0095934	0.0371708	0.796338	0.0609796	0.0474882	0.199107	-0.0450067	0.0687457	0.512671	0.00964147	0.101992	0.924687	-0.0128917	0.0740355	0.861764	-0.0469603	0.0589557	0.425721	0.0138881	0.094314	0.882932
M32348	2-aminobutyrate	Known	Butanoate metabolism	Amino acid	7814	41	-0.00552167	0.0803121	0.945187	0.277464	0.298522	0.352651	0.250147	0.204196	0.220561	0.0162209	0.159477	0.918985	0.201985	0.105946	0.0565869	0.213875	0.120105	0.0749555	-0.200905	0.173289	0.246308	0.356002	0.28956	0.2189	0.164669	0.19136	0.389503	0.279474	0.149882	0.0622334	0.397867	0.206099	0.0535499
M32379	scyllo-inositol	Known	Inositol metabolism	Lipid	6500	14	-0.00671391	0.0491217	0.891284	-0.0112135	0.190778	0.953129	0.0818242	0.138303	0.554099	0.125025	0.111917	0.263941	-0.0108242	0.0736368	0.883136	0.01794	0.103748	0.862715	-0.120991	0.13178	0.35855	-0.00239218	0.213183	0.991047	0.107774	0.120267	0.370186	0.0411679	0.0914528	0.652599	-0.241049	0.211335	0.254036
M32388	dodecanedioate	Known	Fatty acid, dicarboxylate	Lipid	6478	6	-0.135397	0.0693209	0.0507969	0.25459	0.238285	0.285328	0.0523321	0.170683	0.759144	-0.0248142	0.121902	0.838699	-0.108824	0.094073	0.247353	0.0499269	0.111755	0.655054	-0.161665	0.157784	0.305554	-0.244804	0.232811	0.293022	-0.0968375	0.146407	0.508338	-0.0709334	0.129732	0.584539	0.182635	0.183541	0.319705
M32393	gamma-glutamylvaline	Known	gamma-glutamyl	Peptide	7753	13	-0.104152	0.109911	0.343333	0.224702	0.453078	0.619933	-0.295389	0.279083	0.289861	-0.379042	0.246495	0.124114	-0.251923	0.145565	0.0835139	-0.406967	0.170279	0.0168484	0.106915	0.277461	0.699992	0.487355	0.400126	0.223222	-0.216778	0.250696	0.3872	-0.179574	0.234231	0.443287	-0.454615	0.278483	0.102581
M32405	indolepropionate	Known	Tryptophan metabolism	Amino acid	7803	17	0.127839	0.0438535	0.00355525	-0.0487422	0.177377	0.783474	-0.228919	0.146323	0.117704	0.119476	0.0836113	0.15302	0.163612	0.0564162	0.0037305	0.130735	0.069349	0.0594071	0.147815	0.112853	0.190263	-0.151825	0.159946	0.342507	0.140984	0.0990216	0.154514	0.103627	0.0794395	0.192069	0.187362	0.144265	0.194036
M32412	butyrylcarnitine	Known	Fatty acid metabolism (also BCAA metabolism)	Lipid	7796	49	0.00830363	0.026933	0.757849	-0.0787893	0.0666309	0.237018	-0.107179	0.0469141	0.0223381	0.0257246	0.038681	0.506022	0.00267023	0.0309157	0.931171	0.0338182	0.0321029	0.292143	-0.0259373	0.0407697	0.524652	-0.0864825	0.0592906	0.144669	0.00645872	0.0492816	0.89573	0.051582	0.0371078	0.164511	0.0741294	0.0486082	0.127249
M32418	myristoleate (14:1n5)	Known	Long chain fatty acid	Lipid	7804	14	0.00270775	0.0788237	0.972597	-0.0387853	0.222583	0.861668	0.0789287	0.153893	0.608034	0.093027	0.11857	0.432702	0.0251137	0.0760469	0.741219	0.00150788	0.0892106	0.986514	0.193666	0.124474	0.119736	0.0834311	0.208472	0.689008	-0.127174	0.136438	0.351283	-0.0159053	0.106282	0.88104	-0.0745559	0.150354	0.619987
M32425	dehydroisoandrosterone sulfate (DHEA-S)	Known	Sterol, Steroid	Lipid	7793	20	0.0218322	0.0402139	0.587197	0.105748	0.152272	0.48739	0.0452665	0.112072	0.686283	-0.0109774	0.0774707	0.887319	0.104394	0.0533074	0.0501906	0.167034	0.0629132	0.00793119	-0.010742	0.0883117	0.903187	0.339011	0.163495	0.0381232	-0.116772	0.0939939	0.214112	0.111127	0.0749143	0.137971	0.282533	0.113432	0.0127468
M32445	3-methylxanthine	Known	Xanthine metabolism	Xenobiotics	5396	13	0.0134315	0.0482861	0.780886	0.382036	0.189891	0.0442337	0.170803	0.104401	0.101832	0.0678705	0.0893678	0.447583	0.0575705	0.0536107	0.282884	0.104516	0.0622769	0.0932982	-0.0079417	0.0969004	0.934681	-0.00394535	0.157284	0.979988	0.0879623	0.104623	0.400486	0.0962912	0.0818651	0.239507	0.0740663	0.100798	0.46246
M32452	propionylcarnitine	Known	Fatty acid metabolism (also BCAA metabolism)	Lipid	7813	38	0.206302	0.0640351	0.00127428	0.333566	0.259986	0.199486	0.347031	0.183569	0.058696	0.1612	0.120679	0.181623	0.154388	0.089015	0.082847	0.253114	0.100716	0.0119656	0.0127719	0.135018	0.924637	0.606311	0.243845	0.0129021	0.321521	0.148259	0.03011	0.337813	0.119028	0.00453841	0.178849	0.171908	0.298165
M32489	caproate (6:0)	Known	Medium chain fatty acid	Lipid	7811	35	-0.10234	0.0850964	0.229119	0.72481	0.325283	0.0258641	0.556835	0.243643	0.0222861	-0.171288	0.179521	0.340011	-0.131633	0.123484	0.286429	-0.154316	0.132653	0.244707	0.143641	0.194855	0.461019	0.516593	0.33419	0.122151	-0.215253	0.229843	0.349004	-0.086115	0.169678	0.61179	-0.139816	0.227641	0.539088
M32492	caprylate (8:0)	Known	Medium chain fatty acid	Lipid	7802	45	-0.101689	0.0697232	0.144712	0.483752	0.278494	0.0823827	0.072806	0.199172	0.714706	-0.105228	0.143841	0.464438	-0.143765	0.0924006	0.119736	-0.0716207	0.108812	0.510406	-0.0844761	0.132172	0.522733	0.610195	0.267513	0.022549	-0.0399054	0.173179	0.817758	-0.133186	0.134416	0.32176	-0.0704419	0.186813	0.706121
M32497	10-undecenoate (11:1n1)	Known	Medium chain fatty acid	Lipid	7806	30	-0.0174719	0.0574294	0.760951	-0.138685	0.222871	0.533769	-0.0827403	0.0908059	0.362202	-0.0444465	0.121347	0.714159	-0.0224581	0.0791749	0.776678	-0.00798749	0.089794	0.929119	-0.11196	0.107613	0.298158	-0.0845206	0.123083	0.492273	-0.0837511	0.082406	0.309476	-0.0529818	0.0940839	0.573344	0.037653	0.201671	0.851892
M32504	docosapentaenoate (n3 DPA; 22:5n3)	Known	Essential fatty acid	Lipid	7821	11	0.140686	0.0633143	0.0262816	0.188418	0.241729	0.435709	0.331078	0.183982	0.0719384	0.0291094	0.125113	0.816021	0.0838166	0.0945223	0.37522	0.225025	0.109808	0.0404363	0.0625957	0.139578	0.653818	0.103488	0.226131	0.647208	-0.303044	0.183077	0.0978676	-0.0791208	0.129465	0.541109	0.202063	0.203825	0.321512
M32518	X-11204	Unknown			7799	39	-0.119218	0.0915342	0.192767	-0.196738	0.347277	0.571042	0.0471837	0.256092	0.853821	0.205517	0.184014	0.264055	0.175936	0.122431	0.150713	0.201799	0.166892	0.226604	-0.157483	0.199724	0.430402	0.377236	0.330098	0.253122	-0.122951	0.217892	0.572566	0.023141	0.171436	0.892625	0.265722	0.247952	0.283869
M32549	X-02269	Unknown			7701	11	-0.0431056	0.033341	0.196056	-0.161307	0.128604	0.209735	-0.0404827	0.0972874	0.677327	0.0307612	0.0679117	0.650578	-0.0544062	0.0457053	0.233901	-0.0701138	0.0502346	0.162797	0.188079	0.080275	0.0191326	-0.125563	0.123975	0.311153	-0.209486	0.0808414	0.00956104	-0.0936133	0.0610523	0.125195	-0.00997379	0.0906509	0.91239
M32553	phenol sulfate	Known	Phenylalanine & tyrosine metabolism	Amino acid	7810	13	0.0632695	0.0511873	0.216443	-0.24456	0.20354	0.229544	-0.273658	0.144602	0.0584265	0.119122	0.119165	0.317485	0.0878486	0.0720747	0.222899	-0.0396176	0.0900102	0.659832	-0.279083	0.121271	0.0213738	-0.227097	0.220651	0.303379	0.0631172	0.141913	0.656494	0.292087	0.10088	0.00378691	0.19329	0.176074	0.272301
M32557	X-06126	Unknown			7785	14	0.0104289	0.0623427	0.867147	0.361773	0.172782	0.0362764	0.0842031	0.119739	0.481919	0.048485	0.0886731	0.584527	-0.0312856	0.0658225	0.634572	0.000235381	0.0757331	0.99752	-0.0440353	0.103945	0.671828	0.0030238	0.164257	0.985313	-0.0375704	0.110644	0.734187	-0.0490509	0.0848862	0.56337	0.111008	0.117719	0.345686
M32560	X-07765	Unknown			2170	8	0.0244522	0.0333717	0.463728	-0.0708017	0.1197	0.554189	0.138529	0.0854777	0.105093	-0.0544279	0.0637752	0.393419	-0.00375252	0.0449074	0.933405	0.0215932	0.0517267	0.676351	0.0501535	0.0643272	0.435589	-0.0993094	0.113341	0.380923	-1.54788e-05	0.0896482	0.999862	0.00133792	0.0629638	0.983047	0.110491	0.12596	0.380382
M32564	X-11247	Unknown			7403	18	-0.039937	0.0279511	0.153057	-0.307681	0.103827	0.00304271	-0.139283	0.0762969	0.0679202	-0.0321222	0.0530052	0.544502	-0.00699695	0.0356607	0.844447	-0.00938301	0.0409384	0.818715	0.0361116	0.0666937	0.588195	-0.0822608	0.0996846	0.409252	-0.00172147	0.0722608	0.980994	-0.0272691	0.0559327	0.625879	-0.0540548	0.0705953	0.443855
M32578	X-11261	Unknown			7771	20	0.0251923	0.0364231	0.489153	0.029007	0.139119	0.834835	0.0474193	0.0949911	0.61764	0.0636453	0.0722869	0.378614	0.0226057	0.0490059	0.644594	-0.00819211	0.056699	0.885118	-0.0474691	0.0818632	0.56201	0.144623	0.133097	0.277215	0.111251	0.0956662	0.244866	0.032644	0.0694846	0.638497	-0.0316985	0.0953733	0.739616
M32586	bilirubin (E,E)*	Known	Hemoglobin and porphyrin metabolism	Cofactors and vitamins	7748	17	0.0507481	0.0318735	0.111346	0.174056	0.121903	0.153342	0.0156672	0.0640557	0.806776	-0.0617213	0.049798	0.215185	0.0125923	0.0350235	0.719191	0.016229	0.0386495	0.674556	0.0350271	0.0753516	0.642039	-0.0213958	0.0883111	0.808565	-0.0194504	0.0589029	0.741241	0.000959054	0.0448188	0.982928	0.0788212	0.0639083	0.217446
M32587	X-02249	Unknown			7818	13	-0.0631976	0.0940544	0.501631	-0.357538	0.259996	0.169079	-0.478431	0.195283	0.0142881	-0.27313	0.135762	0.0442379	-0.147058	0.0972851	0.13063	-0.206387	0.111846	0.064997	-0.068199	0.153216	0.656236	-0.64241	0.255033	0.0117713	-0.120905	0.193391	0.531852	-0.168246	0.126671	0.184106	-0.291586	0.181083	0.107348
M32593	heme*	Known	Hemoglobin and porphyrin metabolism	Cofactors and vitamins	6380	13	-0.0381482	0.05379	0.478196	-0.1296	0.193101	0.502124	-0.253826	0.179187	0.156617	-0.0239251	0.109003	0.826268	-0.0453781	0.076069	0.550815	-0.0686001	0.0889286	0.440466	0.0767186	0.133788	0.566352	-0.249479	0.187619	0.183615	-0.0663756	0.12872	0.606092	0.0341884	0.0995739	0.731337	0.265543	0.135603	0.0502015
M32616	X-11299	Unknown			7347	12	0.0188246	0.0303617	0.535251	-0.145922	0.123565	0.237632	-0.0388074	0.082863	0.639547	0.135365	0.0691848	0.0503981	0.0558267	0.0440849	0.20539	0.0759367	0.0476061	0.110689	0.00940784	0.0681843	0.890259	-0.0730865	0.151644	0.629833	0.0829383	0.078068	0.28806	0.0364462	0.0600207	0.543701	0.11187	0.0816735	0.170773
M32632	X-11315	Unknown			7785	25	-0.138435	0.053037	0.00904982	-0.260435	0.180265	0.148533	-0.143484	0.12579	0.25401	-0.24301	0.149792	0.104735	-0.140828	0.0682353	0.0390309	-0.131786	0.0792515	0.0963355	-0.210515	0.109074	0.0536054	-0.153573	0.185305	0.407243	-0.113148	0.137552	0.410746	-0.069939	0.091563	0.444966	-0.15724	0.130282	0.227462
M32634	X-11317	Unknown			7811	41	-0.0902036	0.0723763	0.21265	-0.402203	0.343848	0.242117	-0.137491	0.217939	0.528125	-0.198326	0.160827	0.217515	-0.162122	0.0979804	0.0979973	-0.152353	0.127816	0.233274	-0.17302	0.175547	0.324327	-0.276651	0.314232	0.37864	-0.219635	0.188037	0.242789	-0.333098	0.13935	0.0168317	-0.358845	0.242991	0.139734
M32635	1-linoleoylglycerophosphoethanolamine*	Known	Lysolipid	Lipid	7817	14	0.0178378	0.0642323	0.781236	-0.0637196	0.206423	0.757561	-0.161449	0.169836	0.341799	0.00880149	0.124695	0.943729	-0.0221249	0.0731843	0.76241	0.0513849	0.0981742	0.600692	-0.222073	0.137961	0.107468	-0.156494	0.189179	0.408108	-0.0267842	0.134209	0.841817	0.179636	0.103766	0.0834211	0.204743	0.150011	0.172301
M32644	X-11327	Unknown			7671	38	0.0362502	0.0742924	0.625593	0.226068	0.302302	0.454569	-0.461324	0.229115	0.0440615	0.0275343	0.155004	0.859009	0.183334	0.103259	0.0758197	-0.00477039	0.11913	0.968058	0.283609	0.183364	0.121936	-0.284668	0.295022	0.334592	-0.0597354	0.188022	0.75071	0.0940161	0.140775	0.504233	0.0185742	0.216189	0.931533
M32651	X-11334	Unknown			5462	21	-0.0134843	0.0769495	0.860895	0.0964638	0.296402	0.744841	-0.0700232	0.1864	0.707169	0.157739	0.153252	0.303351	-0.00415146	0.0940246	0.964783	-0.144069	0.123015	0.241537	0.0163084	0.15263	0.914909	-0.092395	0.243341	0.704173	0.0592766	0.166006	0.721036	-0.0806122	0.127143	0.526064	-0.257925	0.184707	0.162594
M32654	3-dehydrocarnitine*	Known	Carnitine metabolism	Lipid	7809	27	0.016376	0.0700709	0.815213	0.315051	0.269764	0.242856	0.353849	0.199569	0.0762174	0.243205	0.137988	0.0779827	-0.00948255	0.0908683	0.916888	0.00239941	0.112668	0.983009	-0.0184605	0.152677	0.90376	0.495718	0.280086	0.0767478	0.451694	0.177162	0.0107842	0.17472	0.135861	0.198434	-0.286424	0.24468	0.241757
M32672	pyroglutamine*	Known	Glutamate metabolism	Amino acid	7800	17	0.0410109	0.0459788	0.372418	-0.0647854	0.182442	0.722514	-0.249499	0.14323	0.0815178	-0.0558818	0.106362	0.599309	-0.0131682	0.0598734	0.825922	-0.00961923	0.0677465	0.887089	0.0407699	0.103106	0.692535	0.0942419	0.160062	0.556005	-0.0698331	0.10167	0.492171	0.0118282	0.0826848	0.886249	0.0150598	0.147656	0.918763
M32675	C-glycosyltryptophan*	Known	Tryptophan metabolism	Amino acid	7786	18	0.363635	0.146546	0.013088	0.763526	0.53726	0.155274	0.310919	0.370742	0.401672	0.430825	0.29267	0.141007	0.428327	0.198619	0.0310426	0.155715	0.229525	0.497504	0.662017	0.336442	0.0491021	1.1063	0.518966	0.0330289	0.605335	0.353133	0.0864954	0.728163	0.282206	0.0098727	0.0300381	0.362446	0.93395
M32691	X-11374	Unknown			2609	17	-0.0107137	0.0312082	0.731376	-0.109955	0.123214	0.372182	0.00196937	0.087301	0.982003	-0.0243846	0.0765089	0.749942	-0.0210133	0.0419583	0.616503	-0.0144802	0.0500022	0.772129	0.111206	0.0694861	0.10951	-0.209142	0.116009	0.0714198	-0.10691	0.0757094	0.157918	-0.013023	0.0594126	0.826498	-0.0564144	0.0888133	0.525296
M32698	X-11381	Unknown			7753	18	0.269269	0.0899505	0.00275773	1.24944	0.361996	0.00055741	0.649458	0.252477	0.0101014	0.169927	0.189245	0.369228	0.170918	0.125059	0.171721	0.155557	0.154761	0.314829	0.185519	0.199291	0.351908	1.31625	0.341792	0.000117621	0.272977	0.230749	0.236807	0.0621173	0.179531	0.729344	-0.0140348	0.240923	0.953546
M32709	X-03056--N-[3-(2-Oxopyrrolidin-1-yl)propyl]acetamide	Identified	Polyamine metabolism	Amino acid	7812	28	0.0556964	0.0519628	0.283787	-0.187615	0.220418	0.394669	-0.0415427	0.138563	0.764321	0.125336	0.101045	0.214828	0.103097	0.068699	0.133431	0.0216489	0.0740197	0.769923	-0.00504943	0.117131	0.965614	0.000739973	0.189404	0.996883	0.200717	0.151679	0.185737	0.150518	0.0965559	0.119027	0.201808	0.143207	0.158775
M32729	X-11412	Unknown			6935	41	0.0779488	0.0756461	0.302803	-0.193168	0.293789	0.510855	0.325283	0.219835	0.138962	0.0194284	0.149031	0.896277	0.0583938	0.0999901	0.559223	0.040534	0.116987	0.72898	0.0526415	0.168322	0.754476	0.388354	0.271378	0.152417	-0.0800313	0.183029	0.661924	0.0203048	0.139658	0.884404	-0.136091	0.216121	0.528892
M32735	X-01911	Unknown			6360	15	-0.0815301	0.0368856	0.0270808	0.0196025	0.165566	0.905753	-0.149562	0.0963742	0.120689	-0.000528478	0.0688915	0.993879	-0.038566	0.0461837	0.403687	-0.0573903	0.0591639	0.332036	-0.00597977	0.0813039	0.94137	-0.219896	0.135497	0.104614	-0.0415913	0.0842357	0.621484	-0.0178095	0.0636719	0.779702	0.0711569	0.0910512	0.434506
M32739	X-11422--xanthine	Identified	Purine metabolism, (hypo)xanthine/inosine containing	Nucleotide	6346	14	-0.0717038	0.0919243	0.435373	0.0158009	0.390275	0.967705	-0.0204747	0.268833	0.939291	-0.117845	0.200067	0.555843	-0.196092	0.141912	0.167037	-0.33591	0.153849	0.0290083	-0.045728	0.195874	0.815407	-0.170789	0.363461	0.638429	-0.744891	0.224824	0.000922278	-0.561596	0.174748	0.00131013	-0.785852	0.291252	0.00697185
M32740	X-11423--O-sulfo-L-tyrosine	Identified	Phenylalanine & tyrosine metabolism	Amino acid	7765	49	-0.0603342	0.073871	0.41407	-0.916083	0.298202	0.00212616	-0.819895	0.208501	8.41231e-05	0.00458683	0.156947	0.976685	-0.0167551	0.122973	0.891623	-0.0126624	0.146194	0.930979	-0.0422226	0.168628	0.802286	-1.13829	0.278351	4.32445e-05	-0.0865876	0.184389	0.638646	-0.0150445	0.149565	0.919877	-0.0836939	0.232468	0.71883
M32753	X-09789	Unknown			7805	13	-0.0144263	0.0401945	0.719661	0.222291	0.144455	0.123847	0.133231	0.136329	0.328432	-0.0831686	0.0749235	0.266978	-0.0192255	0.056219	0.73237	0.000831314	0.0657413	0.989911	-0.0139363	0.0861924	0.871552	-0.0414236	0.136856	0.762134	0.0888305	0.0975848	0.362669	0.0521243	0.0758918	0.492194	-0.0102477	0.103692	0.921274
M32754	X-11437	Unknown			6782	14	-0.00233894	0.0229852	0.918948	-0.124376	0.0881812	0.158406	-0.0882439	0.0617611	0.153063	-0.00189685	0.0456588	0.966862	-0.0348961	0.0307019	0.255701	-0.0458826	0.0387003	0.235786	-0.0840617	0.0537656	0.117939	-0.0674517	0.0837819	0.42077	-0.036505	0.0618322	0.554931	-0.0704525	0.0477768	0.140316	0.00804938	0.0791095	0.918955
M32755	X-11438	Unknown			7084	21	-0.0246752	0.04419	0.57658	0.0379876	0.180087	0.832934	-0.116992	0.118411	0.323147	0.0883504	0.0876751	0.313597	-0.010097	0.0612106	0.868979	-0.0926731	0.0693233	0.18128	-0.0299567	0.101325	0.767497	0.125201	0.158952	0.430892	0.168096	0.10597	0.112682	0.0730917	0.115424	0.526573	0.131382	0.134629	0.329121
M32757	X-11440	Unknown			7686	20	-0.0564926	0.0325973	0.083088	0.185711	0.0926209	0.0449558	0.0848191	0.0865706	0.327201	-0.0863891	0.0475813	0.0694303	-0.092378	0.0429632	0.0315423	-0.102478	0.0490064	0.0365175	-0.012623	0.0690116	0.854867	0.0231276	0.123313	0.851228	-0.214839	0.101133	0.033644	-0.206855	0.0609994	0.000696131	-0.217348	0.0870765	0.0125584
M32758	X-11441	Unknown			7072	22	0.027794	0.0384801	0.470113	-0.182119	0.146029	0.212345	-0.220852	0.104355	0.0343138	-0.0723864	0.0562992	0.198532	0.0131155	0.0387966	0.735319	-0.00766075	0.0442335	0.862503	0.0833932	0.0819916	0.309109	-0.178795	0.137827	0.19455	-0.0110385	0.0690609	0.873009	0.0202495	0.0546405	0.710939	0.0189765	0.097354	0.845454
M32759	X-11442	Unknown			7142	19	-0.0183965	0.0410385	0.653956	-0.148118	0.148011	0.31696	-0.0260929	0.080315	0.74527	-0.0531845	0.0568233	0.349292	-0.00512838	0.0397045	0.897228	-0.0922832	0.0580716	0.112032	0.00608528	0.0631462	0.923228	-0.151643	0.139577	0.277282	0.0634645	0.0907932	0.484552	0.0207751	0.0545996	0.703575	0.000389686	0.0985362	0.996845
M32761	X-11444	Unknown			7758	17	-0.00756002	0.0822388	0.926755	0.0193692	0.196418	0.921446	-0.00910277	0.143898	0.949561	-0.0305835	0.142491	0.830052	-0.0273801	0.0968234	0.777343	-0.00631252	0.0773968	0.934996	-0.267169	0.105506	0.0113327	0.194769	0.184385	0.290824	0.0563365	0.17405	0.74618	-0.00949414	0.129845	0.941711	-0.11106	0.13362	0.405883
M32762	X-11445--5-alpha-pregnan-3beta,20alpha-disulfate	Identified	Sterol/Steroid	Lipid	2570	13	0.0493866	0.0307162	0.107871	0.128894	0.116134	0.267054	0.127799	0.0860971	0.137715	0.0348104	0.0576066	0.545659	0.0438691	0.0407166	0.281291	0.0789206	0.0447326	0.077686	0.0494158	0.0662186	0.455514	0.0902347	0.108424	0.405275	-0.0516361	0.0737012	0.483543	0.0699397	0.0571493	0.221025	0.162003	0.0827123	0.0501557
M32769	X-11452	Unknown			6519	6	0.115579	0.0629887	0.0665178	0.365274	0.20528	0.0751743	0.358822	0.142455	0.0117742	0.147311	0.105334	0.16196	0.147221	0.0928897	0.11299	0.20775	0.0941399	0.0273261	0.063354	0.118138	0.591772	0.447927	0.194697	0.0214119	0.0265949	0.127288	0.8345	0.0150525	0.0985985	0.878663	0.105641	0.14049	0.452082
M32786	X-11469	Unknown			7779	18	-0.0710057	0.0325016	0.0289121	-0.0973299	0.123277	0.429805	0.115661	0.0862862	0.180104	0.0274484	0.0634794	0.665452	-0.0131738	0.0482714	0.784922	-0.0347077	0.050126	0.48868	-0.011468	0.0706211	0.871	0.0173763	0.116582	0.881516	0.0202529	0.0790435	0.797777	0.0471172	0.0602531	0.434222	0.0574304	0.0864698	0.506583
M32787	X-11470	Unknown			7271	11	0.0627953	0.10059	0.532451	0.27738	0.255384	0.277422	0.310673	0.178097	0.0810892	-0.0152219	0.14591	0.916912	-0.0748559	0.0975706	0.442964	0.0546371	0.108815	0.615591	-0.0992367	0.140959	0.481427	0.39355	0.36808	0.284981	0.0930679	0.1746	0.594009	-0.00167583	0.20146	0.993363	-0.0300639	0.186752	0.872107
M32795	X-11478	Unknown			6593	12	-0.0474932	0.0468881	0.311105	-0.189766	0.232007	0.413395	-0.166365	0.115961	0.151384	0.0641288	0.10526	0.542362	0.037559	0.0774691	0.6278	0.0485591	0.0636984	0.445864	-0.0422461	0.125184	0.73576	-0.254753	0.152261	0.0943005	-0.0633253	0.104158	0.543206	0.0725577	0.0760356	0.339953	0.17676	0.109121	0.105264
M32800	X-11483	Unknown			4608	12	-0.00358493	0.0337656	0.915447	-0.365633	0.124985	0.00344008	-0.208958	0.0947998	0.0275104	-0.110055	0.0656682	0.0937531	-0.0247199	0.0321613	0.442117	-0.00510712	0.067462	0.939655	-0.117462	0.0751372	0.117982	-0.28505	0.093493	0.00229692	-0.0546535	0.0791564	0.489911	-0.00191153	0.0617434	0.975302	-0.0749148	0.0623524	0.229568
M32802	X-11485	Unknown			4544	6	0.0530258	0.0569359	0.351685	-0.502446	0.206034	0.0147421	-0.405693	0.145064	0.00516354	0.0655483	0.110198	0.551964	0.0484683	0.0750739	0.518533	-0.100297	0.0981205	0.306696	-0.0971346	0.119019	0.414428	-0.136644	0.215506	0.52604	0.0240184	0.127963	0.851113	-0.00306042	0.0994603	0.975453	-0.113635	0.195255	0.560577
M32808	X-11491	Unknown			6584	16	0.0490938	0.033859	0.147072	0.075739	0.12349	0.539663	-0.0602489	0.0854921	0.480978	0.0613639	0.0684596	0.370065	0.00583095	0.061576	0.924557	0.00664683	0.0481719	0.890255	-0.0734146	0.0683861	0.283032	-0.0758743	0.116887	0.516257	0.065213	0.0775171	0.400195	0.0455779	0.0605883	0.451897	-0.0144468	0.0835243	0.862679
M32814	X-11497	Unknown			7481	11	0.0362039	0.112736	0.748106	-0.463107	0.439021	0.291488	-0.407927	0.302702	0.17778	0.142814	0.205525	0.487136	-0.0285322	0.138037	0.836245	-0.0982746	0.167218	0.556732	0.0661755	0.22723	0.770878	-0.491527	0.377065	0.192384	0.360974	0.248587	0.146472	-0.0115302	0.193427	0.952466	-0.655974	0.283416	0.0206387
M32836	HWESASXX*	Known	Polypeptide	Peptide	7700	6	0.102669	0.0602414	0.0883279	-0.283945	0.237477	0.231824	-0.114547	0.137874	0.406079	-0.218943	0.102746	0.0330963	-0.00109589	0.0807783	0.989176	0.063908	0.094099	0.497038	0.113597	0.115988	0.327391	-0.153112	0.184779	0.407321	-0.152722	0.17916	0.393973	-0.00261689	0.105271	0.980168	-0.0525753	0.142676	0.712505
M32838	X-11521	Unknown			7193	11	0.171375	0.0741082	0.0207502	-0.314921	0.349522	0.367586	-0.00853078	0.252459	0.973044	0.311908	0.148316	0.0354654	0.113006	0.107393	0.292678	0.0417414	0.107798	0.698593	-0.0427808	0.145878	0.76932	-0.125824	0.241319	0.602087	0.259368	0.178693	0.14665	0.180573	0.139502	0.195525	0.105422	0.196897	0.592363
M32846	X-11529	Unknown			6664	24	0.00932875	0.0137478	0.497415	0.0612685	0.0522116	0.240609	0.0257985	0.0358509	0.471769	0.022045	0.0277261	0.426556	0.0275166	0.0243184	0.25784	0.0151066	0.028898	0.601144	-0.0343223	0.029437	0.243631	-0.0359299	0.0672738	0.593283	0.084787	0.0435207	0.0513907	0.0219323	0.0332849	0.509944	0.00835629	0.0363063	0.817967
M32847	X-11530	Unknown			7409	21	0.010501	0.0311959	0.736407	0.114865	0.117044	0.326405	-0.0158249	0.0780225	0.839272	-0.0466642	0.0581031	0.421901	0.0311956	0.0414857	0.452076	0.0280835	0.0471014	0.551017	0.0263542	0.087315	0.762783	-0.130611	0.146195	0.371639	0.0522832	0.0952378	0.583022	0.0312054	0.0537165	0.561289	0.114187	0.0793344	0.150062
M32854	X-11537	Unknown			2719	5	-0.0346041	0.0370346	0.350113	0.00202155	0.334526	0.995178	-0.0475189	0.0984722	0.629407	-0.00619086	0.103012	0.952077	-0.0257681	0.0500124	0.606389	-0.0467904	0.0578601	0.418698	-0.223939	0.0818279	0.00620567	0.129921	0.273884	0.635239	0.26602	0.178844	0.136898	0.126953	0.14043	0.365981	-0.0816483	0.0975502	0.4026
M32855	X-11538	Unknown			7804	22	-0.0179671	0.0348576	0.606243	0.0883169	0.120155	0.462325	0.0354174	0.0889083	0.690366	0.034685	0.0663634	0.601216	-0.0395042	0.0441088	0.370462	-0.0124968	0.0462451	0.786984	-0.107153	0.0643363	0.09581	0.0480616	0.113679	0.672454	0.110094	0.0707261	0.119561	0.0816038	0.0555166	0.141589	0.0721034	0.0826955	0.383255
M32857	X-11540	Unknown			2688	8	0.0515113	0.0521244	0.323035	0.0517551	0.208672	0.804118	-0.0971213	0.147463	0.510143	-0.0423744	0.110759	0.702031	-0.0151169	0.0741518	0.838459	-0.119667	0.0863263	0.165682	0.100231	0.114599	0.381778	0.0755597	0.18669	0.685674	-0.177197	0.134143	0.186515	-0.0088638	0.0975236	0.927581	-0.182736	0.147795	0.216305
M32863	X-11546	Unknown			2015	14	-0.00554372	0.0191311	0.771989	-0.128762	0.0773308	0.0958977	-0.0304665	0.0548985	0.578921	0.0582833	0.0436726	0.182023	0.00459116	0.0297111	0.877194	-0.0399845	0.0302116	0.185675	0.025292	0.0486628	0.603245	0.0509512	0.0681903	0.454948	0.0195163	0.046394	0.674	-0.0193129	0.035944	0.591057	-0.0966947	0.0685694	0.158488
M32867	X-11550	Unknown			7776	21	-0.277847	0.15479	0.0726549	0.264082	0.655308	0.686956	0.207335	0.419588	0.621208	-0.2888	0.29627	0.329667	-0.40648	0.205898	0.0483615	-0.151448	0.2448	0.53614	0.434654	0.349463	0.213581	-0.416814	0.559722	0.456465	-0.65551	0.382878	0.0868856	-0.515231	0.301904	0.0878947	-0.318634	0.433108	0.461919
M32869	X-11552	Unknown			2170	17	0.0361837	0.0471224	0.442567	-0.140356	0.193569	0.468393	-0.129599	0.140885	0.357629	0.0283938	0.101327	0.779309	0.0715063	0.0675266	0.289629	0.0375394	0.0758376	0.620602	0.217585	0.106697	0.0414231	-0.260166	0.183536	0.15633	-0.0107428	0.122653	0.930205	0.0682278	0.0953412	0.474228	0.174066	0.129238	0.178024
M32910	X-11593--O-methylascorbate*	Identified	Ascorbate and aldarate metabolism	Cofactors and vitamins	7788	58	-0.0322578	0.0496693	0.516046	0.054251	0.217297	0.802848	-0.211002	0.130196	0.105093	-0.037024	0.0964234	0.700998	-0.0994797	0.0661333	0.132522	-0.0873151	0.0899709	0.331807	0.0111296	0.128256	0.930849	-0.240291	0.174551	0.168628	-0.0544497	0.113773	0.632236	-0.01605	0.103385	0.876628	0.0580032	0.145215	0.689576
M32980	adrenate (22:4n6)	Known	Long chain fatty acid	Lipid	7778	9	0.0369332	0.0814898	0.650387	0.352165	0.284805	0.216267	0.131187	0.216962	0.545409	0.221351	0.138345	0.109601	0.127484	0.094084	0.175416	0.156189	0.109622	0.154216	0.167368	0.167699	0.318267	0.144071	0.241229	0.550349	-0.0271728	0.167738	0.871309	-0.104037	0.140273	0.458287	0.00406869	0.191645	0.983062
M33009	homostachydrine*	Known	Food component, Plant	Xenobiotics	3003	7	0.0257303	0.0546725	0.637909	0.151485	0.204285	0.458366	-0.113169	0.146281	0.439143	-0.128421	0.116173	0.268973	0.00880977	0.0741263	0.905396	0.0250002	0.085381	0.769669	-0.00157644	0.121048	0.989609	-0.0944855	0.192332	0.623241	-0.333683	0.140904	0.0178769	-0.0531863	0.102023	0.602146	0.0499996	0.146607	0.73307
M33084	ADSGEGDFXAEGGGVR*	Known	Fibrinogen cleavage peptide	Peptide	5588	9	0.0505164	0.0497501	0.309914	-0.0419609	0.28436	0.882688	0.367922	0.198499	0.0638078	-0.0110829	0.166703	0.946993	0.275578	0.105587	0.00905493	0.279154	0.121744	0.02185	0.0947832	0.166739	0.569728	0.194741	0.269036	0.46916	0.178433	0.189474	0.346331	0.291723	0.158587	0.065839	0.0153578	0.13281	0.90794
M33131	X-11786--methylcysteine	Identified	Cysteine, methionine, SAM, taurine metabolism	Amino acid	2811	10	-0.0759718	0.0600086	0.205508	-0.421485	0.216311	0.051354	-0.0988278	0.14822	0.504922	-0.0517432	0.11739	0.659373	-0.125686	0.0746483	0.0922378	-0.134255	0.0851819	0.115004	-0.16284	0.132067	0.21757	-0.139693	0.204628	0.494817	-0.288285	0.135861	0.0338455	-0.147096	0.105469	0.16311	0.159044	0.143042	0.266196
M33132	X-11787	Unknown			7811	37	0.0458548	0.073731	0.533995	0.581436	0.312029	0.0624055	0.678823	0.237474	0.00425631	-0.041042	0.137023	0.764538	-0.0593861	0.110356	0.590485	0.131839	0.122502	0.28183	-0.0602605	0.15673	0.700618	0.325233	0.308252	0.291386	-0.322871	0.209811	0.123836	-0.112441	0.150197	0.454084	0.111935	0.229604	0.625894
M33137	X-11792	Unknown			2442	12	0.0303626	0.0267892	0.257051	0.149724	0.108672	0.168274	-0.00771892	0.0742678	0.917222	0.107857	0.0565393	0.0564373	0.0392979	0.0365716	0.282578	0.0616484	0.0404035	0.127055	0.0137602	0.0670373	0.837367	-0.0559866	0.106648	0.599607	0.0616772	0.066506	0.353722	0.133621	0.0494002	0.00683305	0.20886	0.0810042	0.00992615
M33138	X-11793--oxidized bilirubin*	Identified	Hemoglobin and porphyrin metabolism	Cofactors and vitamins	7611	24	0.00771767	0.0358018	0.829326	0.0637616	0.133243	0.632268	-0.141347	0.123913	0.253999	-0.0752293	0.0668162	0.260202	0.0211143	0.0466414	0.650769	0.0411269	0.0527426	0.435528	-0.0371026	0.0752553	0.621997	-0.246979	0.168644	0.143058	-0.0415441	0.0817235	0.611208	0.00392469	0.0618928	0.949439	0.119127	0.089989	0.185572
M33140	X-11795	Unknown			7763	12	-0.0665768	0.0876911	0.447721	-0.561741	0.340316	0.098811	-0.337341	0.250126	0.177438	-0.241145	0.177934	0.175339	-0.0961012	0.116369	0.408901	-0.0996915	0.140931	0.479332	-0.135195	0.194804	0.487677	-1.07979	0.336682	0.00134049	-0.535594	0.222382	0.016021	-0.264981	0.163927	0.105996	0.0494709	0.241743	0.837852
M33144	X-11799	Unknown			5038	6	-0.0662594	0.0436058	0.128635	-0.316555	0.161886	0.0505335	-0.315158	0.104201	0.00249033	-0.138306	0.0870391	0.112058	-0.0797876	0.0802325	0.320002	-0.00430343	0.0462905	0.925931	-0.0389707	0.0651204	0.549546	-0.167803	0.106039	0.113544	-0.176371	0.106264	0.0969669	-0.0785373	0.0817539	0.336726	-0.0339912	0.124143	0.784233
M33150	X-11805	Unknown			2814	10	-0.0266039	0.0291654	0.361677	-0.136889	0.112624	0.224195	-0.109106	0.0522952	0.0369475	0.0877192	0.0589565	0.136787	-0.026717	0.0401267	0.505528	-0.0838289	0.0300848	0.00532945	0.0946922	0.0654856	0.148177	-0.131824	0.0713691	0.0647367	0.139381	0.0702686	0.0473057	0.0259686	0.054927	0.636367	-0.0325039	0.0806192	0.686817
M33163	X-11818	Unknown			6790	18	0.0936715	0.0702148	0.18218	0.325577	0.288057	0.25837	0.335571	0.201972	0.096618	-0.133308	0.136318	0.328116	0.0139687	0.0933883	0.881099	0.080483	0.107905	0.455748	0.0848725	0.165772	0.608662	-0.0619971	0.262444	0.813254	-0.219644	0.177636	0.216279	-0.0583077	0.130929	0.656077	0.0645311	0.271246	0.811954
M33165	X-11820	Unknown			7710	13	-0.0328718	0.0492179	0.504209	-0.0245747	0.180171	0.891508	0.0410221	0.120752	0.734065	0.0566177	0.0887483	0.523501	-0.003962	0.0578328	0.945381	-0.0273329	0.0708126	0.699504	0.0706699	0.0923068	0.443915	0.288753	0.168807	0.0871654	0.01056	0.108868	0.922729	-0.0110153	0.0853978	0.897367	-0.0670202	0.143209	0.639793
M33173	2-hydroxyacetaminophen sulfate*	Known	Drug	Xenobiotics	1688	52	-0.00556169	0.00278959	0.046182	0.00341293	0.0108094	0.752201	0.0131888	0.00676506	0.0512302	0.00605378	0.00559032	0.278851	-0.00258294	0.00323962	0.425277	-0.00702983	0.00415908	0.0909832	0.00425674	0.00731746	0.560752	-0.00747391	0.0109339	0.494259	-0.00210507	0.00618718	0.733683	-0.00401539	0.00498408	0.420449	-0.0140373	0.00792856	0.0766477
M33178	2-methoxyacetaminophen sulfate*	Known	Drug	Xenobiotics	1086	599	0.00140503	0.00187713	0.454159	0.00196352	0.00734271	0.789153	0.00196031	0.00517687	0.704935	6.46025e-05	0.00387895	0.986712	0.000454264	0.00262913	0.862823	0.00241691	0.00293401	0.410078	0.000583427	0.00415288	0.888275	-0.00929209	0.00706252	0.188278	-0.000163001	0.00466353	0.972118	-0.000399843	0.00359873	0.911532	0.0028544	0.00508659	0.574687
M33188	X-11843	Unknown			3938	4	0.014884	0.028597	0.602732	0.37361	0.138731	0.00708001	0.250507	0.211361	0.235936	0.0825581	0.0829185	0.319419	0.00799681	0.0562827	0.887014	-0.0384672	0.065831	0.558996	0.0885485	0.082725	0.284441	0.228357	0.28451	0.422186	0.0217624	0.097185	0.822814	-0.00682403	0.0780407	0.93032	-0.00286408	0.111358	0.979481
M33190	X-11845	Unknown			2741	21	-0.0095846	0.0167314	0.566746	-0.0119261	0.0710733	0.866741	0.0636005	0.0470642	0.176581	0.015331	0.0334926	0.647136	0.0137994	0.0225766	0.541051	-0.00492323	0.0280397	0.860623	0.0290158	0.0369455	0.432238	0.014807	0.0668004	0.824578	-0.0465375	0.0423477	0.271795	-0.0467237	0.0313339	0.135921	-0.0487834	0.0503359	0.332467
M33192	X-11847	Unknown			6059	12	0.0514017	0.026608	0.0533826	0.0735163	0.105777	0.487047	0.0532869	0.0727847	0.464097	0.0194384	0.0512536	0.704495	0.0930517	0.037777	0.0137709	0.075659	0.0436834	0.0832758	0.160273	0.0691034	0.0203779	0.0251988	0.0958266	0.792579	0.0848422	0.0760399	0.264525	0.0474418	0.0518908	0.360579	-0.137988	0.0803794	0.0860322
M33194	X-11849	Unknown			5350	12	0.0523358	0.022371	0.0193122	0.190443	0.086202	0.027156	0.109458	0.0611401	0.0734073	-0.0248738	0.0437543	0.569703	0.0853932	0.0302058	0.00469799	0.136944	0.0353909	0.000109065	0.0508573	0.0453029	0.261606	0.0988669	0.0787238	0.209163	-0.0223546	0.0521345	0.668078	0.0877957	0.042465	0.0386886	0.100878	0.0538257	0.0609082
M33195	X-11850	Unknown			4868	6	-0.0124043	0.031343	0.692283	0.0322378	0.166949	0.846881	0.108489	0.0832928	0.192745	-0.0420986	0.0539527	0.435222	-0.0427867	0.0422237	0.3109	-0.0874508	0.0494851	0.0771922	-0.0470728	0.0556687	0.397783	0.0533448	0.115125	0.643104	0.0483577	0.0607708	0.426184	-0.0103707	0.046994	0.82534	-0.0175184	0.0807392	0.828228
M33197	X-11852	Unknown			2974	10	-0.0312533	0.021979	0.155038	0.0269454	0.0965375	0.780154	-0.0616794	0.0614005	0.315117	-0.0469587	0.0443578	0.289766	-0.0372421	0.0304124	0.220738	0.0216457	0.0394532	0.583252	0.0556647	0.0491433	0.257339	-0.0448423	0.0809029	0.579392	-0.0616992	0.0543413	0.256207	0.00259689	0.0474222	0.956329	-0.010626	0.0648641	0.869873
M33203	X-11858	Unknown			3427	17	-0.00300774	0.0147993	0.838951	-0.00726681	0.0571102	0.898749	0.0151372	0.0394403	0.701126	0.00972234	0.0301568	0.747155	0.0274699	0.0201482	0.17276	0.0339359	0.0231444	0.142575	-0.00838286	0.0327339	0.797881	-0.0315368	0.0616228	0.608811	0.0251964	0.0359109	0.482905	0.0334548	0.028382	0.238505	0.0201918	0.0548942	0.712999
M33204	X-11859	Unknown			2721	14	-0.0379968	0.0736258	0.605799	0.654788	0.339587	0.0538317	0.181467	0.229492	0.429101	-0.415044	0.157412	0.00837228	-0.290688	0.103127	0.00482125	-0.226006	0.126662	0.0743704	-0.135586	0.183503	0.45998	0.399409	0.275586	0.147252	-0.259034	0.184073	0.159357	-0.126308	0.137108	0.356932	-0.330283	0.218442	0.130536
M33221	X-11876	Unknown			4965	17	0.0196691	0.0440244	0.655036	0.0170233	0.17317	0.921691	0.0947922	0.117258	0.418857	0.152658	0.0992103	0.12387	-0.0123169	0.0662863	0.852591	-0.113526	0.0677818	0.0939589	0.107897	0.0965309	0.263676	0.0568841	0.162412	0.726154	0.0302161	0.13486	0.822714	-0.00101296	0.103555	0.992195	-0.257446	0.147854	0.0816451
M33228	1-arachidonoylglycerophosphocholine*	Known	Lysolipid	Lipid	7507	22	0.0475239	0.0660454	0.471794	-0.0126345	0.245027	0.958876	-0.0790368	0.17201	0.645883	0.208592	0.102396	0.0416397	0.155038	0.0868432	0.0742181	0.133512	0.0803872	0.0967424	-0.107044	0.14308	0.454376	-0.0626464	0.243062	0.796609	0.212953	0.155068	0.169662	0.209826	0.120788	0.0823631	0.224792	0.145256	0.121729
M33230	1-palmitoleoylglycerophosphocholine*	Known	Lysolipid	Lipid	7812	14	-0.141131	0.0858461	0.100176	-0.0781628	0.352265	0.824402	-0.246467	0.242916	0.310286	-0.507792	0.174625	0.00363867	-0.260815	0.114807	0.0231011	-0.15156	0.189146	0.422967	-0.0803898	0.188256	0.669362	-0.134412	0.332352	0.6859	-0.772913	0.213868	0.000301544	-0.369806	0.173622	0.0331759	-0.371885	0.228404	0.103484
M33250	X-11905	Unknown			4761	23	0.000924103	0.0299932	0.975421	0.0133391	0.10607	0.899924	0.0106547	0.0727242	0.88352	-0.104997	0.0599281	0.079765	-0.0466935	0.0400723	0.243925	-0.0209508	0.0463345	0.65115	-0.0927197	0.0656201	0.157662	-0.137157	0.100528	0.17245	-0.0818304	0.0726845	0.260237	-0.0296881	0.0570166	0.602581	-0.0161241	0.0732508	0.825777
M33353	X-12007	Unknown			1362	21	0.0163478	0.0163535	0.317479	0.122455	0.0668234	0.0668743	0.035193	0.0435906	0.419464	0.0135882	0.0335826	0.685757	0.00905167	0.0297215	0.760709	-0.0203056	0.0345799	0.557063	0.0466805	0.048551	0.336314	0.0567205	0.0613084	0.354879	0.013227	0.0403189	0.742867	-0.013404	0.0312744	0.66822	-0.0385706	0.044101	0.381794
M33359	X-12013	Unknown			1948	8	-0.0342412	0.0278716	0.219248	-0.276918	0.115948	0.0169263	-0.0545698	0.0773563	0.48054	0.0387321	0.0444639	0.383705	-0.00201228	0.045951	0.96507	-0.0229845	0.0536077	0.668102	0.0102934	0.0613721	0.866802	-0.144807	0.108361	0.181438	0.0648921	0.0688873	0.346191	0.00314378	0.0419704	0.940291	0.0292724	0.0594422	0.622401
M33363	gamma-glutamylmethionine*	Known	gamma-glutamyl	Peptide	2240	10	-0.0516417	0.0622231	0.40657	0.0263965	0.254639	0.917437	-0.0910312	0.166022	0.583481	-0.0992089	0.129563	0.443842	-0.149189	0.083536	0.0741122	-0.129132	0.0958483	0.177897	-0.362589	0.135746	0.00756087	0.0162652	0.255575	0.949255	-0.0619754	0.151633	0.682746	-0.066442	0.117779	0.57267	-0.318793	0.17436	0.0674949
M33364	gamma-glutamylthreonine*	Known	gamma-glutamyl	Peptide	4016	7	0.0185683	0.107908	0.863378	-0.145602	0.404192	0.718675	0.398055	0.268317	0.137936	-0.0577557	0.193438	0.765264	-0.166885	0.13225	0.206988	-0.16625	0.15489	0.283116	0.248812	0.218752	0.255365	0.424752	0.316412	0.179466	-0.195945	0.232986	0.40034	-0.234198	0.189956	0.217612	-0.28501	0.285131	0.317516
M33380	X-12029	Unknown			7564	38	0.0137431	0.0709708	0.846454	0.373559	0.345274	0.279289	0.422359	0.257375	0.100792	0.0341204	0.145941	0.815143	0.0470209	0.122151	0.700281	-0.0178247	0.15459	0.908205	-0.209357	0.15868	0.187047	-0.0179953	0.416854	0.965567	-0.0272185	0.173044	0.875015	0.0486063	0.168703	0.773256	-0.016747	0.238546	0.944031
M33384	salicyluric glucuronide*	Known	Drug	Xenobiotics	832	11	0.0363927	0.0113235	0.00130943	-0.0215009	0.0422428	0.610763	-0.0526564	0.0321322	0.101267	0.0146624	0.0208281	0.481448	0.0110599	0.0137649	0.421696	-0.0108606	0.0171768	0.527202	0.0385481	0.0241671	0.110698	-0.0645723	0.0412536	0.117524	0.0521314	0.0275282	0.0582585	0.0153748	0.019911	0.440008	-0.0238252	0.0305832	0.435963
M33389	X-12038	Unknown			7758	52	-0.124154	0.0727053	0.0877037	-0.247168	0.279925	0.377248	0.0844115	0.191478	0.659328	-0.296868	0.166145	0.0739698	-0.168954	0.0958306	0.0778918	-0.0781729	0.113422	0.490683	-0.146402	0.158599	0.355958	-0.486415	0.270215	0.071844	-0.204262	0.169713	0.228755	-0.127115	0.134069	0.343063	0.161447	0.193404	0.40385
M33390	X-12039	Unknown			5461	13	-0.0724732	0.0313699	0.0208726	-0.104398	0.160468	0.515314	-0.293133	0.0841862	0.000497756	-0.102562	0.0678328	0.130538	-0.101298	0.0423183	0.016679	-0.0924668	0.0502608	0.0658065	0.0257573	0.0658558	0.695711	-0.21774	0.110807	0.0494103	-0.0699552	0.0823725	0.395739	-0.116454	0.0598801	0.0518016	-0.0302934	0.0858092	0.724065
M33391	X-12040	Unknown			559	16	0.0149168	0.0118743	0.209034	0.0436042	0.0404708	0.281291	0.0218534	0.0322576	0.498111	-0.0320601	0.0237446	0.176949	0.0106464	0.0159136	0.503487	0.0339867	0.0183506	0.0640151	-0.00193587	0.0221316	0.930297	-0.000791695	0.036962	0.982911	-0.0374891	0.0293207	0.201041	-0.00157332	0.0222318	0.943581	0.0255471	0.0318812	0.422944
M33408	X-12056	Unknown			4130	13	0.0186959	0.0304212	0.53884	-0.0366958	0.128259	0.774797	-0.087304	0.0885799	0.324332	0.011519	0.0594669	0.846407	0.0612838	0.0440655	0.164303	-0.000689216	0.0510166	0.989221	-0.0023881	0.0682296	0.972079	-0.0374911	0.120837	0.756362	0.0688525	0.0791615	0.384425	0.052377	0.061752	0.396336	-0.0198524	0.0806228	0.805498
M33415	X-12063	Unknown			7197	24	0.000161486	0.0215551	0.994023	-0.145116	0.108709	0.181908	-0.0959382	0.0738932	0.194172	-0.00628684	0.0477215	0.89519	0.00730508	0.0285046	0.797737	0.0377564	0.0352125	0.283611	-0.0841661	0.0539193	0.118532	-0.325835	0.117283	0.00546628	-0.00626442	0.0587396	0.915069	0.0599287	0.0458695	0.191381	0.0551998	0.0609207	0.364887
M33420	gamma-tocopherol	Known	Tocopherol metabolism	Cofactors and vitamins	6226	13	-0.0414938	0.0411513	0.313299	-0.202847	0.176148	0.249498	-0.217223	0.114628	0.0580899	0.00216671	0.0801964	0.978446	-0.0158835	0.0565944	0.778975	0.0122593	0.0624443	0.844357	0.0328062	0.0874712	0.707622	-0.349763	0.147887	0.0180264	0.00481567	0.113522	0.966164	-0.0106818	0.0792184	0.892739	-0.0523951	0.134339	0.69652
M33422	gamma-glutamylphenylalanine	Known	gamma-glutamyl	Peptide	7753	35	-0.0274119	0.09831	0.780374	-0.40543	0.329162	0.218059	-0.048174	0.217808	0.824955	-0.15338	0.202449	0.448676	0.155388	0.132993	0.242648	0.200979	0.155567	0.196387	-0.307504	0.219662	0.161545	-0.417262	0.367587	0.256317	0.123131	0.236618	0.6028	0.129751	0.160855	0.41988	0.460245	0.224297	0.040175
M33423	p-acetamidophenylglucuronide	Known	Drug	Xenobiotics	1494	62	0.0011756	0.00145015	0.417551	-0.000308438	0.00569298	0.956793	0.00205564	0.00362494	0.570658	-0.000457428	0.00285199	0.872575	0.0011605	0.0020744	0.575861	0.000114725	0.00231572	0.960487	-0.000619992	0.00344686	0.857253	0.00490536	0.00533259	0.357634	0.00284194	0.00337738	0.400088	-0.000553306	0.00261667	0.832533	0.000379838	0.00399656	0.924282
M33441	isobutyrylcarnitine	Known	Valine, leucine and isoleucine metabolism	Amino acid	7812	15	0.0884498	0.0452873	0.05081	0.0858432	0.149233	0.565137	0.185384	0.110286	0.0927732	0.0513335	0.0798245	0.520173	0.076017	0.0550826	0.16757	0.0677799	0.0640096	0.289644	-0.0275408	0.0868327	0.751114	0.0553868	0.159654	0.728652	0.121908	0.121217	0.314557	0.128106	0.0995682	0.198227	0.16531	0.106002	0.118878
M33442	pseudouridine	Known	Pyrimidine metabolism, uracil containing	Nucleotide	7785	25	-0.180675	0.132829	0.173766	-0.513528	0.467871	0.272386	0.282705	0.364046	0.437417	0.223353	0.24941	0.370506	-0.285386	0.168219	0.0897875	-0.582104	0.210491	0.00568435	0.00271228	0.293789	0.992634	-0.490996	0.473987	0.300256	-0.107117	0.316567	0.735084	-0.134007	0.245832	0.585676	-0.526263	0.334056	0.11517
M33443	valerate	Known	Short chain fatty acid	Lipid	4102	9	-0.0909203	0.0959184	0.343184	-0.367253	0.44591	0.410165	-0.21786	0.260228	0.402486	0.12107	0.218407	0.579352	-0.0244544	0.129423	0.850132	-0.0313856	0.158387	0.842922	-0.169842	0.214324	0.428096	0.200202	0.346468	0.563373	0.365977	0.228377	0.109042	0.308123	0.187802	0.100864	-0.00867457	0.290377	0.976168
M33447	palmitoleate (16:1n7)	Known	Long chain fatty acid	Lipid	7776	9	0.0684125	0.0770054	0.374319	0.144257	0.258168	0.576318	0.415958	0.179887	0.0207597	0.0920023	0.172602	0.594011	-0.042779	0.0919255	0.64167	-0.07818	0.108176	0.469857	0.320721	0.146473	0.0285515	-0.224754	0.264722	0.395872	-0.172239	0.173558	0.321004	-0.168377	0.140492	0.230731	-0.402205	0.179572	0.0251037
M33453	alpha-ketoglutarate	Known	Krebs cycle	Energy	6130	16	-0.0256626	0.0542724	0.636322	0.237457	0.212716	0.264289	0.248711	0.151371	0.100372	-0.0565401	0.123864	0.648054	-0.0382969	0.0727197	0.598445	-0.0117482	0.0847696	0.889775	0.146543	0.118122	0.214748	0.524019	0.230654	0.0230935	-0.115564	0.149203	0.438611	-0.0903376	0.101817	0.374944	-0.0429304	0.145294	0.767633
M33477	erythronate*	Known	Aminosugars metabolism	Carbohydrate	7752	45	-0.0489104	0.0782964	0.532179	-0.394499	0.29899	0.187022	-0.36493	0.215829	0.0908688	-0.0943912	0.154771	0.541944	-0.074603	0.102823	0.468117	-0.0191111	0.121663	0.87518	0.0901029	0.175111	0.606868	-0.551433	0.280471	0.0492876	-0.139895	0.217215	0.519548	-0.0595827	0.142963	0.676846	0.111395	0.204085	0.585186
M33488	lathosterol	Known	Sterol, Steroid	Lipid	5457	16	0.00900393	0.0429452	0.833932	0.0385835	0.168714	0.819109	0.0612728	0.121535	0.614151	0.178933	0.096417	0.0634785	0.103999	0.0651281	0.110302	0.0367869	0.0619873	0.552874	0.190891	0.0970435	0.0491753	-0.103534	0.14622	0.478901	-0.0283784	0.107878	0.792504	0.105993	0.0898027	0.237886	-0.0908081	0.110864	0.412733
M33507	X-12092	Unknown			7500	39	0.0605428	0.0179246	0.000731131	0.0918128	0.0702212	0.19105	0.0701973	0.0478773	0.142596	0.0149995	0.0358859	0.675964	0.0370384	0.0173142	0.0324206	0.0464019	0.020162	0.0213661	-0.0141481	0.0398385	0.722488	0.153057	0.0644417	0.0175433	-0.0689452	0.0488395	0.158048	0.00633908	0.0373823	0.865345	0.0657181	0.0485377	0.175749
M33508	X-12093	Unknown			2854	18	0.0259787	0.027102	0.337785	0.157281	0.0839812	0.0610951	0.0367172	0.058208	0.528176	0.00573843	0.0427268	0.893161	0.0810673	0.0293552	0.00575196	0.0696032	0.0379999	0.0670007	0.0050056	0.0482006	0.917289	0.231436	0.0817513	0.00464064	0.0291768	0.0569142	0.608199	0.0926587	0.0428792	0.0307013	0.102245	0.0579289	0.0775624
M33509	X-12094	Unknown			7467	7	0.0694128	0.0915969	0.448566	0.174244	0.35064	0.619239	-0.479678	0.220403	0.0295276	-0.152774	0.183419	0.404889	-0.0322183	0.14173	0.820174	-0.0640409	0.178328	0.719507	0.0528754	0.185891	0.77607	-0.282707	0.315401	0.37007	-0.00719632	0.222838	0.974238	0.149742	0.171989	0.383944	0.147026	0.227919	0.518876
M33510	X-12095--N1-methyl-3-pyridone-4-carboxamide	Identified	NAD metabolism	Nucleotide	7711	21	-0.110519	0.0577286	0.0555626	0.0829733	0.266888	0.755883	0.2403	0.166479	0.148901	-0.144232	0.119816	0.228677	-0.115942	0.0820367	0.157568	-0.0439108	0.0946011	0.642527	-0.199558	0.123882	0.107209	0.252813	0.23849	0.289119	0.015793	0.151757	0.917116	-0.0578907	0.117378	0.621871	0.042042	0.16408	0.797774
M33515	X-12100--hydroxytryptophan*	Identified	Tryptophan metabolism	Amino acid	7499	42	-0.0791514	0.0780578	0.310578	-0.396338	0.305265	0.19417	-0.0778569	0.20962	0.710325	-0.0204069	0.18257	0.911001	-0.152714	0.105188	0.146552	-0.0580935	0.122628	0.635686	-0.148931	0.174643	0.393783	-0.195356	0.288056	0.497654	0.0139015	0.189663	0.941571	-0.0420449	0.144696	0.771377	-0.27156	0.214205	0.204884
M33531	X-12116	Unknown			3039	10	0.00145277	0.0466611	0.975162	0.00060892	0.182974	0.997345	0.0482442	0.120758	0.689516	-0.107741	0.105866	0.308814	-0.0019182	0.0594248	0.974249	0.017152	0.0699496	0.806297	-0.0343654	0.0985918	0.727418	-0.00366574	0.199137	0.985313	-0.055344	0.106545	0.603452	0.034556	0.0834678	0.678871	0.126057	0.120188	0.294258
M33587	eicosenoate (20:1n9 or 11)	Known	Long chain fatty acid	Lipid	7799	11	0.0508548	0.069815	0.466356	0.209987	0.245004	0.391405	0.0317154	0.175316	0.856443	-0.165792	0.133024	0.212643	-0.0518438	0.0909177	0.568523	-0.112737	0.101897	0.268562	-0.173313	0.144111	0.229117	0.114122	0.23059	0.620662	-0.188096	0.156	0.227916	-0.0833152	0.119409	0.485348	0.172656	0.167506	0.302662
M33609	X-12188	Unknown			832	19	0.00694145	0.0133909	0.604199	0.0163769	0.0475892	0.730748	-0.00505799	0.0291374	0.862187	0.0147357	0.0226886	0.51603	0.0167285	0.015234	0.272159	-0.0170956	0.0168354	0.30989	0.00896833	0.0269171	0.738996	-0.0307659	0.0378022	0.415721	0.0178581	0.0285621	0.531815	-0.00193756	0.0211157	0.926889	-0.0471553	0.0281234	0.093596
M33610	X-12189	Unknown			481	29	-0.0150698	0.00828388	0.0688857	-0.0196736	0.0333191	0.554883	-0.0132126	0.0242243	0.585458	-0.03369	0.0175961	0.0555398	-0.024141	0.0123348	0.0503299	-0.0262838	0.0123899	0.0338889	-0.00184526	0.0196261	0.925093	-0.0480779	0.0321008	0.134207	-0.019363	0.0221882	0.382842	0.00158445	0.0172932	0.926998	0.00993135	0.0252321	0.693876
M33627	X-12206	Unknown			2795	9	-0.121791	0.0914417	0.182894	-0.252948	0.310224	0.41486	-0.197841	0.216898	0.361696	0.207567	0.168606	0.218294	0.142899	0.11375	0.209021	0.0823169	0.133434	0.537292	-0.206482	0.180525	0.252712	-0.471221	0.333726	0.15795	0.18306	0.196731	0.352107	-0.031701	0.168169	0.850479	-0.295231	0.241653	0.221817
M33633	X-12212	Unknown			4566	10	-0.012985	0.0480743	0.787082	0.147373	0.194267	0.448085	0.0181305	0.126755	0.886262	0.0365131	0.139933	0.794144	-0.00333575	0.0964977	0.972424	-0.0742451	0.0752842	0.324036	-0.0594553	0.107113	0.578845	-0.196901	0.181793	0.27876	0.222786	0.123961	0.0723002	0.153801	0.0898516	0.0869481	-0.0230947	0.135766	0.864927
M33637	X-12216	Unknown			5369	9	-0.00862702	0.0493183	0.861138	0.00742749	0.218826	0.972923	0.0380081	0.124195	0.759577	-0.155095	0.0800377	0.0526509	0.0124375	0.0627065	0.842775	0.0239065	0.070318	0.733874	-0.0613017	0.0874047	0.483082	0.332798	0.172715	0.0539965	-0.275573	0.100514	0.00611321	-0.0578169	0.0893643	0.517645	0.165477	0.120246	0.168771
M33638	X-12217	Unknown			6469	10	-0.101101	0.0556911	0.069465	0.161293	0.201967	0.424514	-0.00780082	0.145966	0.957379	-0.163229	0.123457	0.186119	-0.0224516	0.0990291	0.820643	-0.102811	0.0849067	0.225946	-0.0184463	0.126848	0.884378	0.0842325	0.225502	0.708752	-0.000531894	0.127479	0.996671	-0.0415621	0.0990626	0.674811	-0.0625876	0.209101	0.764698
M33652	X-12230	Unknown			5649	6	-0.0690003	0.0669895	0.303002	-0.0352795	0.197915	0.858522	-0.227428	0.178647	0.202998	-0.18137	0.131658	0.168329	-0.155475	0.0900699	0.0843191	-0.177213	0.105039	0.0915815	-0.206755	0.148401	0.163553	0.117239	0.180029	0.514902	-0.121575	0.161641	0.451971	-0.216035	0.126298	0.0871693	-0.621602	0.18083	0.000587116
M33653	X-12231	Unknown			5111	13	0.00764912	0.0435161	0.860469	-0.249596	0.175826	0.155735	-0.0895958	0.114676	0.43463	0.0362606	0.09372	0.698828	0.0431281	0.0674277	0.52242	0.0654923	0.0706147	0.353688	-0.0795218	0.0999195	0.426114	-0.0660018	0.185332	0.721745	0.146656	0.112392	0.191942	0.0452343	0.0883191	0.608533	-0.0274338	0.113536	0.809066
M33658	X-12236	Unknown			1924	8	-0.0471828	0.0372995	0.205882	-0.0742113	0.181336	0.682357	0.0244794	0.112843	0.82826	-0.176403	0.0710514	0.0130371	-0.0757821	0.0498245	0.128265	-0.0861096	0.0578583	0.136676	-6.90809e-05	0.0966309	0.99943	0.0171774	0.15202	0.910035	-0.127553	0.0928384	0.169463	-0.105133	0.0754748	0.163633	-0.0110474	0.148976	0.940887
M33666	X-12244--N-acetylcarnosine	Identified	Dipeptide	Peptide	6608	25	-0.0819877	0.0679668	0.227706	-0.018492	0.255327	0.942264	-0.272321	0.187061	0.145453	-0.0647355	0.132995	0.626435	-0.0532289	0.0907049	0.557314	-0.018767	0.108154	0.862242	-0.167849	0.152617	0.271417	-0.17795	0.266879	0.504913	-0.257281	0.173007	0.136986	-0.13078	0.123834	0.290926	-0.0944276	0.190185	0.619539
M33675	X-12253	Unknown			6004	6	-0.0356345	0.0550075	0.517107	-0.0229879	0.205155	0.910783	0.0105671	0.147529	0.942899	-0.107342	0.13869	0.438949	0.0260961	0.0929102	0.778806	0.135928	0.170116	0.42427	0.0407873	0.115006	0.722848	-0.499221	0.256199	0.0513472	-0.0766722	0.165416	0.642999	-0.00946634	0.10012	0.924672	0.0550809	0.220323	0.802587
M33683	X-12261	Unknown			1050	9	0.0109512	0.0233176	0.638602	-0.0409327	0.0698389	0.557807	-0.05524	0.0510427	0.27915	0.00738494	0.0370417	0.841975	-0.0174466	0.0257913	0.498754	0.00921289	0.0590692	0.876059	0.0662502	0.0510908	0.194729	-0.12508	0.0664757	0.0598924	0.0467167	0.0442115	0.290665	-0.00689136	0.0345296	0.84181	-0.0765826	0.049941	0.125163
M33751	X-12329	Unknown			867	27	0.00689334	0.00690354	0.318026	0.000492388	0.0283999	0.986167	0.022205	0.0197914	0.261883	0.0327813	0.0172548	0.0574547	0.0142837	0.00877472	0.103562	0.0125631	0.0100302	0.210376	0.0481933	0.0162555	0.00302939	-0.0109908	0.0266536	0.680077	0.0273996	0.018991	0.149085	0.0142634	0.0156629	0.362482	0.0366093	0.0221893	0.0989709
M33782	X-10346	Unknown			4207	15	0.00626696	0.0254269	0.805318	0.163923	0.0796722	0.0396408	0.100435	0.0546853	0.0662676	0.036672	0.0374133	0.326995	0.022987	0.0253218	0.363986	0.0209407	0.0290514	0.471024	9.40214e-05	0.042465	0.998233	0.139992	0.0946927	0.139307	0.0344995	0.0457434	0.450732	0.0168272	0.0354536	0.635054	0.068335	0.050498	0.175984
M33801	ADpSGEGDFXAEGGGVR*	Known	Fibrinogen cleavage peptide	Peptide	3939	7	-0.165625	0.0582385	0.00445629	0.317523	0.174574	0.068935	0.142323	0.117812	0.227027	-0.422734	0.115742	0.000259821	-0.125928	0.0776582	0.104895	-0.0182892	0.0812109	0.821819	-0.256103	0.114187	0.0249066	0.262694	0.162489	0.105945	-0.454535	0.116897	0.000100929	-0.307584	0.0968486	0.00149357	0.0394058	0.138723	0.776364
M33821	1-eicosatrienoylglycerophosphocholine*	Known	Lysolipid	Lipid	7809	20	-0.00688751	0.0793529	0.930834	-0.305868	0.24444	0.210825	0.0970167	0.163925	0.553959	-0.217493	0.106877	0.0418519	0.0181604	0.0785706	0.81721	0.112454	0.0910641	0.21687	-0.0358483	0.12471	0.773765	-0.0584945	0.210925	0.781532	-0.221224	0.139768	0.113468	-0.212197	0.102132	0.0377398	-0.13635	0.141464	0.335122
M33822	1-docosahexaenoylglycerophosphocholine*	Known	Lysolipid	Lipid	7798	8	-0.162494	0.0885713	0.0665623	-0.0766826	0.342599	0.822892	0.208212	0.353317	0.555655	-0.169143	0.175427	0.334958	-0.0623078	0.118535	0.599131	-0.163759	0.161487	0.31055	-0.579965	0.205298	0.00472817	-0.110721	0.323664	0.732285	-0.00246504	0.213078	0.99077	-0.107662	0.165713	0.515894	-0.254913	0.235812	0.279696
M33833	X-12405	Unknown			6676	6	0.0896393	0.0632142	0.156184	0.319553	0.241809	0.186332	0.270893	0.16652	0.103782	0.0798198	0.168248	0.635203	-0.0102772	0.104901	0.921956	0.0432054	0.0885897	0.625761	0.00167571	0.136491	0.990205	-0.0122952	0.229827	0.957336	-0.216995	0.18227	0.233845	-0.26459	0.141857	0.0621546	0.00526597	0.170363	0.975341
M33835	X-12407	Unknown			2814	8	-0.00940825	0.0337511	0.780434	0.0602475	0.111637	0.589424	0.0644233	0.0872373	0.460221	-0.00179333	0.0577716	0.975236	-0.0233856	0.0540405	0.665202	0.0118743	0.061444	0.84676	0.0339674	0.0636571	0.593618	0.00918904	0.123116	0.940504	-0.0495901	0.0778394	0.524071	-0.0187518	0.0632233	0.766774	0.0831239	0.0764549	0.276936
M33864	X-12428	Unknown			1439	9	0.0204286	0.0361035	0.571507	-0.206243	0.134251	0.124477	-0.123201	0.0922644	0.181776	-0.0227841	0.0689248	0.740974	0.0406165	0.0472176	0.38968	0.0555243	0.0536892	0.301052	-0.0653453	0.0815916	0.4232	-0.10685	0.148953	0.473165	-0.128532	0.0909301	0.157502	-0.00547593	0.0720963	0.939457	0.113857	0.110159	0.301336
M33871	1-eicosadienoylglycerophosphocholine*	Known	Lysolipid	Lipid	6892	11	-0.112905	0.0644702	0.0798977	-0.126261	0.245148	0.606526	-0.204269	0.168755	0.226107	-0.303274	0.130292	0.0199302	-0.0871334	0.096906	0.36857	-0.109241	0.11105	0.325257	-0.0762857	0.155339	0.623362	-0.055632	0.215048	0.79587	-0.118523	0.139258	0.394715	-0.00696166	0.117669	0.952822	0.143341	0.168791	0.395758
M33877	X-12435	Unknown			231	31	-0.00923335	0.00728743	0.205147	0.0368269	0.0276381	0.182706	0.0209157	0.0185743	0.260142	-0.0319693	0.0141952	0.0243145	-0.0114744	0.00997323	0.249929	-0.00877273	0.012334	0.476921	-0.0463073	0.0169052	0.00615834	0.0783551	0.0268182	0.00348113	-0.0227884	0.0169682	0.179272	-0.027913	0.0143284	0.0514049	-0.0136128	0.0199558	0.495146
M33883	X-12441--12-hydroxyeicosatetraenoate (12-HETE)	Identified	Eicosanoid	Lipid	2761	12	0.0199138	0.0227915	0.38226	0.0228049	0.101335	0.821945	0.0084908	0.058163	0.883935	0.0528195	0.0437491	0.227306	0.0653924	0.0295643	0.0269757	0.105937	0.0337301	0.00168523	0.083186	0.0477705	0.0816193	0.0106237	0.0789907	0.893013	0.0583371	0.0532117	0.272938	0.0550827	0.0512442	0.282417	0.0923365	0.0563397	0.101229
M33884	X-12442--5,8-tetradecadienoate	Identified	Long chain fatty acid	Lipid	7780	9	-0.113325	0.064176	0.0774219	0.513927	0.22377	0.0216376	0.189496	0.211581	0.370457	-0.0965259	0.135425	0.475992	-0.0997347	0.0911226	0.273731	-0.124404	0.0893458	0.163805	-0.147937	0.119445	0.215517	0.18224	0.213953	0.394338	-0.0997612	0.141903	0.482042	-0.074619	0.109073	0.493898	-0.0247506	0.155132	0.873239
M33885	X-12443	Unknown			5357	11	0.00854999	0.0398788	0.830236	0.254923	0.108947	0.0192895	0.099551	0.0702825	0.156647	0.0654861	0.0581263	0.259905	-0.00296785	0.0390534	0.939423	-0.041372	0.0418374	0.322725	0.043896	0.0644582	0.495872	0.0592013	0.104451	0.57086	0.0334049	0.0694525	0.630535	-0.0132451	0.0615343	0.829574	-0.0299386	0.122506	0.806933
M33892	X-12450	Unknown			6432	29	0.0227563	0.0768013	0.767	0.114324	0.244175	0.639637	-0.056266	0.146426	0.700784	-0.0555813	0.134478	0.67938	-0.0177838	0.0728726	0.8072	-0.0303423	0.0846375	0.719971	-0.0456429	0.123814	0.712394	-0.175616	0.229867	0.444873	0.130343	0.165512	0.43098	0.124871	0.132211	0.344923	0.0626896	0.168811	0.710369
M33901	X-12456	Unknown			4774	20	-0.0989855	0.0379738	0.00914244	0.180271	0.123936	0.145793	-0.0382074	0.0921827	0.678526	-0.0604015	0.0701373	0.389134	-0.114302	0.0499632	0.0221541	-0.0562631	0.0527	0.285696	-0.151775	0.0780789	0.0519119	-0.135147	0.138463	0.32904	0.0357921	0.0846659	0.672482	-0.060161	0.0663902	0.364845	-0.142771	0.0891137	0.109128
M33910	X-12465	Unknown			5883	14	0.0160709	0.0445604	0.718358	0.270968	0.207574	0.191754	0.0165967	0.145696	0.909306	-0.12372	0.0885048	0.162147	-0.0314129	0.0606419	0.604453	0.0198939	0.0780137	0.798719	-0.0862688	0.111705	0.439941	0.23734	0.197339	0.229091	-0.00861453	0.103862	0.933897	-0.0693433	0.0818241	0.396735	-0.186571	0.11657	0.109486
M33935	piperine	Known	Food component, Plant	Xenobiotics	7173	8	-0.0416549	0.0442275	0.346279	-0.169136	0.148301	0.254082	-0.00339887	0.100979	0.973149	0.0702	0.0737609	0.341237	-0.0281764	0.055812	0.613668	-0.0335718	0.064292	0.601547	-0.0203179	0.0813443	0.80276	0.127395	0.168605	0.449899	0.0770953	0.0897962	0.390584	-0.0552391	0.0708956	0.435884	-0.143534	0.103885	0.167073
M33936	octanoylcarnitine	Known	Carnitine metabolism	Lipid	7790	25	-0.0399713	0.0344213	0.245546	0.0742695	0.136237	0.585651	0.00514973	0.12108	0.966075	-0.137209	0.0731339	0.0606371	-0.106916	0.0490932	0.0294204	-0.112702	0.0598466	0.059675	0.0641444	0.07945	0.419462	0.158985	0.156036	0.308249	-0.156645	0.110138	0.154952	-0.0687086	0.0851563	0.419751	0.0425354	0.0943646	0.652166
M33937	alpha-hydroxyisovalerate	Known	Valine, leucine and isoleucine metabolism	Amino acid	7668	16	-0.0261321	0.0517723	0.613734	0.197288	0.22167	0.373463	0.123623	0.200146	0.536796	-0.225326	0.112946	0.0460437	-0.195673	0.0782527	0.0124008	-0.000388699	0.0952405	0.996744	0.200589	0.133632	0.133342	0.0149582	0.208995	0.942943	-0.304109	0.136342	0.0257148	-0.182179	0.127237	0.1522	0.0396961	0.162952	0.807536
M33939	N-acetylthreonine	Known	Glycine, serine and threonine metabolism	Amino acid	6909	10	-0.158203	0.121732	0.193738	-0.147258	0.456596	0.747065	-0.260336	0.311624	0.403482	-0.33835	0.233727	0.14772	-0.168442	0.157691	0.28544	-0.169807	0.160526	0.290139	-0.620144	0.257806	0.0161518	0.18076	0.378416	0.632882	-0.383868	0.283974	0.176448	-0.131463	0.21795	0.546389	-0.00813956	0.327128	0.980149
M33941	decanoylcarnitine	Known	Carnitine metabolism	Lipid	7766	21	-0.0335986	0.0373569	0.368442	0.108401	0.145644	0.456704	0.0698179	0.113274	0.537656	-0.102309	0.0847372	0.227291	-0.117944	0.0546068	0.0307827	-0.145958	0.0703009	0.0378758	0.0389421	0.0845182	0.644975	0.0152856	0.153222	0.920534	-0.0260521	0.112779	0.817314	-0.0414366	0.0878841	0.63729	0.0135053	0.102754	0.895432
M33955	1-palmitoylglycerophosphocholine	Known	Lysolipid	Lipid	7803	28	0.0406525	0.103061	0.693247	0.465418	0.39927	0.243747	0.527352	0.300186	0.0789605	0.0318402	0.248737	0.898143	0.0083554	0.146646	0.954564	-0.170742	0.160434	0.287216	-0.172718	0.241893	0.475211	0.0800359	0.407749	0.844386	0.269204	0.246212	0.274225	0.108885	0.190311	0.567225	-0.096111	0.265256	0.717103
M33957	1-heptadecanoylglycerophosphocholine	Known	Lysolipid	Lipid	7422	8	0.0481267	0.0894415	0.590521	-0.283143	0.323636	0.381638	-0.0256509	0.200988	0.898446	0.109873	0.157335	0.484967	-0.147398	0.110873	0.183705	-0.12552	0.129696	0.333146	0.309246	0.166234	0.0628432	-0.334365	0.308136	0.277869	-0.094572	0.181741	0.602807	-0.139614	0.16837	0.406987	-0.260472	0.222311	0.241336
M33960	1-oleoylglycerophosphocholine	Known	Lysolipid	Lipid	7812	16	-0.0706054	0.119272	0.55387	-0.309037	0.331337	0.350977	-0.504712	0.232489	0.0299382	-0.235989	0.169243	0.163202	-0.190847	0.116731	0.102062	-0.0256182	0.183201	0.888789	-0.304892	0.209179	0.144959	-0.334868	0.335083	0.317621	-0.597227	0.209057	0.00427982	-0.284089	0.160995	0.077634	0.187623	0.22906	0.412729
M33961	1-stearoylglycerophosphocholine	Known	Lysolipid	Lipid	7817	12	-0.00926707	0.0822311	0.910272	-0.0611339	0.316353	0.846767	0.0400639	0.223824	0.85794	-0.171897	0.174552	0.324726	0.0802459	0.107302	0.45455	0.145811	0.126177	0.247841	-0.0382523	0.178305	0.830132	0.137954	0.309084	0.655359	0.284268	0.200554	0.156361	0.246436	0.155935	0.11402	0.298102	0.222352	0.180026
M33968	5-dodecenoate (12:1n7)	Known	Medium chain fatty acid	Lipid	7770	19	-0.082998	0.0437675	0.0579153	0.367542	0.190097	0.0531814	0.149114	0.138566	0.281875	-0.0220135	0.0948607	0.81649	-0.113383	0.0650115	0.0811515	-0.129032	0.0687823	0.0606627	-0.0799065	0.102516	0.435712	0.142589	0.185677	0.442522	-0.0770535	0.117084	0.510471	-0.0969175	0.0842943	0.250247	-0.170901	0.117095	0.144424
M33969	stearidonate (18:4n3)	Known	Long chain fatty acid	Lipid	7775	10	-0.0185517	0.0666155	0.780637	-0.311612	0.256778	0.224921	-0.148359	0.182791	0.417002	0.0959865	0.130748	0.462868	-0.0751374	0.106091	0.478798	-0.181908	0.103068	0.077574	0.0572014	0.130332	0.660741	-0.161445	0.221775	0.466633	-0.0457593	0.147305	0.756072	-0.220126	0.113296	0.0520239	-0.229095	0.162526	0.158663
M33971	10-heptadecenoate (17:1n7)	Known	Long chain fatty acid	Lipid	7795	5	0.0345426	0.118767	0.771171	-0.609371	0.580177	0.293571	-0.302429	0.403556	0.45361	-0.618985	0.302818	0.040945	-0.406613	0.204122	0.0463703	-0.309131	0.235641	0.189564	0.420613	0.265683	0.113389	-0.373534	0.545653	0.493619	-0.673967	0.355623	0.0580695	-0.56648	0.281935	0.0445102	-0.175365	0.322872	0.587031
M33972	10-nonadecenoate (19:1n9)	Known	Long chain fatty acid	Lipid	7789	7	0.0601691	0.0865195	0.486779	0.103718	0.321231	0.746789	0.128318	0.22627	0.570647	0.206878	0.173726	0.233719	-0.0912517	0.11763	0.437894	-0.30333	0.137428	0.027301	0.311897	0.184003	0.0900619	0.367408	0.397201	0.354971	0.322311	0.192371	0.0938436	-0.0222901	0.164199	0.892018	-0.113772	0.225408	0.613744
M33973	epiandrosterone sulfate	Known	Sterol, Steroid	Lipid	7769	16	0.0475903	0.0342717	0.164949	0.249776	0.145738	0.0865525	0.151768	0.0891934	0.0888378	0.0908836	0.0563848	0.106996	0.0973806	0.0323312	0.00259561	0.153154	0.0455007	0.00076272	0.0244884	0.053192	0.645245	0.316403	0.103022	0.00213183	-0.00505407	0.0684087	0.941105	0.110424	0.0444809	0.0130461	0.200553	0.099053	0.0428979
M34035	linolenate [alpha or gamma; (18:3n3 or 6)]	Known	Essential fatty acid	Lipid	7786	3	0.195709	0.200659	0.329396	0.161672	0.363943	0.656881	0.168961	0.26367	0.521651	-0.152999	0.239154	0.522335	0.00429983	0.163361	0.979001	-0.0844882	0.189136	0.655088	0.626166	0.452504	0.166426	-0.226877	0.350617	0.51758	0.0657651	0.284949	0.817474	0.160533	0.185032	0.385614	0.0116602	0.26594	0.965028
M34040	X-12510--2-aminooctanoic acid	Identified	Amino fatty acid	Amino acid	7566	21	-0.0476827	0.0567182	0.400519	-0.347074	0.125142	0.00554687	-0.216306	0.0881467	0.0141305	-0.0376571	0.0814105	0.643681	-0.121715	0.0592173	0.0398403	-0.139778	0.0521276	0.00733015	-0.0390847	0.0711221	0.582632	-0.293632	0.174115	0.091714	-0.100714	0.105482	0.339682	-0.16598	0.103268	0.107993	-0.25714	0.170584	0.131706
M34062	X-12524	Unknown			7809	29	0.222483	0.118081	0.0595447	0.175473	0.45272	0.698313	0.155373	0.321693	0.629106	-0.00773754	0.218883	0.971801	0.302198	0.158716	0.0569076	0.396768	0.183661	0.0307473	0.0581672	0.301301	0.846917	0.0239536	0.413789	0.953838	0.0631656	0.28127	0.822312	0.506714	0.219507	0.0209758	0.979909	0.312673	0.00172456
M34106	bilirubin (E,Z or Z,E)*	Known	Hemoglobin and porphyrin metabolism	Cofactors and vitamins	5295	21	-0.0554006	0.0343251	0.106528	-0.0358667	0.124341	0.773	-0.152256	0.0896731	0.0895259	-0.180434	0.0652025	0.00565251	-0.097373	0.0451552	0.0310519	-0.0584924	0.0514979	0.256031	-0.0801405	0.0691492	0.246476	-0.0469815	0.115569	0.684357	-0.16121	0.0805117	0.0452511	-0.100347	0.061598	0.103302	-0.0515755	0.109284	0.636971
M34109	metoprolol acid metabolite*	Known	Drug	Xenobiotics	286	35	-0.00478355	0.00385837	0.215055	-0.0099314	0.0144999	0.493387	-0.0188	0.0099741	0.0594454	0.00621602	0.00759838	0.413316	-0.00321226	0.00574752	0.576233	-0.00920389	0.00640575	0.15077	-0.00902221	0.00758119	0.234016	0.00828731	0.0137755	0.547443	-0.00164329	0.00994243	0.868723	0.00593062	0.00672163	0.377604	0.0135426	0.00958573	0.157718
M34112	X-12544	Unknown			5893	16	0.0223007	0.0402328	0.579379	-0.104958	0.12775	0.411313	0.0335626	0.107251	0.754331	-0.0245833	0.066353	0.711016	-0.0177617	0.0532393	0.738666	-0.0124412	0.0667077	0.85205	-0.0812656	0.0724833	0.262219	0.0510254	0.145403	0.725645	-0.115915	0.0809161	0.151991	-0.0506461	0.0752341	0.500833	0.0822516	0.106775	0.441107
M34123	X-12556	Unknown			7483	20	-0.0136835	0.0738941	0.85309	0.116163	0.270449	0.667546	-0.300705	0.213107	0.158228	-0.103413	0.14764	0.483651	-0.0734193	0.0995185	0.460669	-0.117287	0.117484	0.318121	-0.31309	0.164593	0.0571442	0.138005	0.275627	0.616587	0.175206	0.166314	0.292128	-0.148675	0.138405	0.282732	-0.16326	0.175787	0.353028
M34214	1-arachidonoylglycerophosphoinositol*	Known	Lysolipid	Lipid	7797	20	0.119795	0.0613083	0.0507041	0.509433	0.234322	0.0296999	0.168796	0.162833	0.299912	0.133189	0.127054	0.294509	-0.00864647	0.0822955	0.916323	0.0432855	0.0888563	0.626158	0.228487	0.143793	0.11206	-0.159589	0.224029	0.476243	0.0541376	0.147011	0.712683	-0.0141004	0.106467	0.894637	-0.12978	0.153571	0.398067
M34221	X-12627	Unknown			7419	11	-0.0779721	0.0581386	0.179874	0.275378	0.194982	0.157854	0.0756675	0.142798	0.596186	-0.0634431	0.117624	0.589632	0.0515355	0.112425	0.646665	0.00544465	0.0931834	0.953407	-0.170666	0.12513	0.172596	-0.109668	0.185817	0.555061	-0.0256708	0.133835	0.847891	0.0631585	0.108494	0.560472	0.0471856	0.138298	0.732962
M34244	X-12644	Unknown			7795	24	-0.0916507	0.0581597	0.115061	0.485719	0.237581	0.0409106	0.123062	0.166256	0.459182	-0.0140948	0.15666	0.928311	-0.106103	0.0796012	0.182553	-0.0852338	0.0917892	0.353106	-0.165872	0.142049	0.242924	0.142177	0.204345	0.486572	-0.266313	0.198922	0.180642	-0.0332523	0.139543	0.811653	-0.209187	0.188399	0.266853
M34245	X-12645	Unknown			5254	18	-0.0560665	0.0443879	0.206552	-0.0373887	0.214407	0.861565	-0.163754	0.128682	0.203177	0.121148	0.0851563	0.154836	-0.0522626	0.0573509	0.362149	-0.108809	0.0681761	0.110489	0.2112	0.0963779	0.0284245	-0.0420569	0.173089	0.808022	-0.0216126	0.113763	0.849326	-0.00907953	0.0755313	0.904318	-0.144576	0.131383	0.271151
M34283	asparagine	Known	Alanine and aspartate metabolism	Amino acid	7761	39	-0.0897689	0.0712561	0.207739	-0.276617	0.26064	0.288555	0.0240262	0.167923	0.886228	-0.0387959	0.133339	0.771085	-0.182526	0.0970414	0.0599849	-0.168087	0.103082	0.102971	-0.0231706	0.145506	0.873479	0.13303	0.225658	0.555511	0.122665	0.149261	0.411182	0.152193	0.141579	0.28239	0.0131364	0.17639	0.940634
M34289	X-12680	Unknown			2311	14	-0.0218592	0.057528	0.703964	-0.0949186	0.198519	0.632555	0.0662809	0.167098	0.69162	0.169233	0.122546	0.167289	0.0447939	0.0832255	0.590423	-0.0729359	0.0919367	0.427587	-0.12411	0.129532	0.33799	0.372641	0.187387	0.046744	0.33288	0.146494	0.0230679	0.0305594	0.114477	0.789509	-0.329844	0.155285	0.0336605
M34306	X-12696	Unknown			7409	27	0.0485398	0.0642216	0.449758	-0.439967	0.25981	0.0903753	-0.308178	0.176134	0.0801743	-0.0105583	0.137308	0.938707	0.0876568	0.0882991	0.320843	0.112609	0.0983385	0.252163	-0.0592887	0.140037	0.672019	-0.476904	0.240979	0.0478132	-0.258734	0.212647	0.223706	0.0425204	0.121696	0.72679	0.191526	0.171107	0.262997
M34314	X-12704	Unknown			1813	9	-0.0305043	0.0359503	0.396151	0.0368022	0.125047	0.768523	-0.0834074	0.0896605	0.352238	-0.0979383	0.0659914	0.137781	-0.0649562	0.0446569	0.14579	-0.081239	0.0521116	0.11901	-0.0953462	0.0728306	0.190483	-0.102324	0.118521	0.387949	-0.124286	0.0840411	0.139174	-0.0300421	0.0610842	0.62285	0.0171325	0.0871163	0.844092
M34322	X-12712	Unknown			260	41	0.00658643	0.0112467	0.558123	-0.0182103	0.0358533	0.611515	0.000123115	0.0219447	0.995524	0.0694869	0.0194823	0.000361541	0.0112127	0.0131407	0.393502	-0.0131087	0.0146891	0.372176	0.0324579	0.0166401	0.0511072	-0.0117723	0.0286905	0.68157	0.0742406	0.0228307	0.00114682	0.0295349	0.0215623	0.170765	-0.00586493	0.0289614	0.839519
M34327	X-12717	Unknown			1632	8	0.00375839	0.0286511	0.895634	0.0255343	0.11002	0.816471	0.0370677	0.0763498	0.627323	-0.0395739	0.0568663	0.486485	-0.0139364	0.0385403	0.717647	-0.0120865	0.0448369	0.787495	0.085035	0.0705233	0.227906	0.0312987	0.114396	0.784392	0.00729078	0.0687833	0.915585	-0.0234863	0.0536828	0.661748	-0.00964898	0.0811512	0.905354
M34329	X-12719	Unknown			1539	11	-0.0306146	0.0280907	0.275781	0.200689	0.113355	0.076653	0.0153732	0.0834632	0.853863	0.0155405	0.063133	0.805563	-0.0210004	0.0464172	0.650962	-0.00161474	0.0553669	0.976733	-0.0234786	0.0611316	0.700929	0.0240022	0.103841	0.817203	0.0314454	0.0672797	0.640226	-0.0637969	0.0540422	0.237801	-0.0576573	0.0767889	0.45274
M34336	X-12726	Unknown			5495	19	-0.0418278	0.0287348	0.14549	0.178039	0.110506	0.107153	0.113819	0.0768678	0.138684	-0.0224279	0.057995	0.698962	-0.0296202	0.0371044	0.424701	-0.0156993	0.0412254	0.703339	-0.0357282	0.0579993	0.537887	0.11736	0.105235	0.264755	-0.0341515	0.0762165	0.654092	-0.132737	0.0645496	0.0397489	-0.0262997	0.100148	0.792852
M34338	X-12728	Unknown			537	44	-0.000610606	0.0027302	0.82303	0.00834088	0.0107452	0.437608	0.00402386	0.00994054	0.68563	0.00496074	0.00715556	0.488139	0.00788834	0.00410439	0.0546151	0.00841675	0.0050407	0.0949675	0.00540342	0.00612714	0.37784	0.00222238	0.0115277	0.847126	0.00022692	0.00721252	0.974901	0.00566237	0.00561398	0.313158	0.0123508	0.00727342	0.0894932
M34339	X-12729	Unknown			1753	24	-0.000731433	0.0150315	0.96119	-0.0073599	0.056315	0.896019	-0.0073371	0.0550897	0.894047	-0.00372615	0.0298375	0.900617	-0.0125197	0.0272878	0.646376	0.0224934	0.0327088	0.49165	0.04264	0.0322772	0.186482	0.0119543	0.0786111	0.879132	-0.0204813	0.0362235	0.571792	0.0154274	0.0280224	0.58195	0.073032	0.0388355	0.0600337
M34344	X-12734	Unknown			5616	10	0.0160687	0.0251005	0.52206	0.0365037	0.0832911	0.661193	-0.0284132	0.0483629	0.556869	0.0402773	0.0426602	0.345097	0.0316622	0.0337375	0.347994	0.0550016	0.0387286	0.155556	-0.00423265	0.0399323	0.915586	-0.00487014	0.0730893	0.946874	0.028046	0.0529597	0.596408	-0.00517959	0.0452732	0.908915	-0.00514972	0.0819312	0.949883
M34350	X-12740	Unknown			3731	14	0.0441986	0.0236842	0.0620188	-0.021905	0.0969622	0.821269	-0.056826	0.0759821	0.454529	-0.0960023	0.0483657	0.0471529	-0.0139408	0.0379417	0.713302	0.017482	0.0583822	0.764604	0.0246499	0.0532207	0.643247	-0.00305989	0.0768732	0.968249	-0.00641422	0.0507017	0.899329	0.0230461	0.051984	0.657526	0.0178034	0.0562201	0.751492
M34359	X-12749	Unknown			7178	43	0.00797859	0.074118	0.914276	-0.0954987	0.286901	0.739238	0.139658	0.174562	0.423682	-0.211076	0.129286	0.102549	-0.0156605	0.120751	0.896809	0.0496302	0.138221	0.719547	-0.010639	0.162858	0.947914	-0.0470917	0.243284	0.846515	-0.000457817	0.183515	0.99801	-0.0680747	0.144014	0.636431	-0.202178	0.188177	0.282643
M34365	3-(cystein-S-yl)acetaminophen*	Known	Drug	Xenobiotics	1024	54	0.0055927	0.00438545	0.202208	0.00984171	0.0155924	0.527918	-0.00101063	0.0109068	0.926173	-0.000884098	0.00867229	0.9188	0.0047951	0.00552371	0.385343	0.00255073	0.00656157	0.69747	0.00400251	0.00892332	0.65376	0.00607003	0.0147792	0.681282	-0.0127662	0.0100103	0.2022	-0.00763364	0.00775955	0.325227	-0.00975593	0.0111076	0.379776
M34384	stachydrine	Known	Food component, Plant	Xenobiotics	6745	7	0.0211387	0.0280675	0.451367	0.0345412	0.122996	0.778839	0.0908764	0.0777383	0.242402	-0.00307898	0.0558963	0.956072	-0.00699715	0.0556658	0.89997	-0.00885234	0.0441018	0.840913	0.0707923	0.0705578	0.315705	-0.148655	0.10197	0.144889	0.0300931	0.0668914	0.652797	0.021329	0.0512093	0.67704	-0.0208057	0.073471	0.777037
M34389	1-methylxanthine	Known	Xanthine metabolism	Xenobiotics	5504	14	0.055956	0.0422302	0.185163	-0.278726	0.216071	0.197059	0.131821	0.114108	0.247999	0.206874	0.0827944	0.0124669	0.126546	0.0761167	0.0964084	0.21901	0.092105	0.0174147	-0.0418643	0.124323	0.736314	-0.0931413	0.154306	0.5461	0.0571501	0.141095	0.685443	0.0541156	0.12045	0.65323	0.0520236	0.20319	0.797924
M34390	7-methylxanthine	Known	Xanthine metabolism	Xenobiotics	5901	9	-0.102755	0.0547376	0.0604867	0.0172351	0.22218	0.938168	0.109456	0.171758	0.52395	-0.102315	0.0878666	0.244246	-0.107501	0.0741746	0.147253	-0.117592	0.0668133	0.0784056	-0.0718598	0.153662	0.640036	0.0358784	0.172521	0.835256	-0.111235	0.100548	0.268601	-0.105741	0.0796515	0.18433	-0.157501	0.114294	0.168192
M34395	1-methylurate	Known	Xanthine metabolism	Xenobiotics	5520	16	0.0100709	0.0428977	0.814392	-0.0366567	0.198133	0.853221	0.069919	0.121421	0.564722	-0.0172162	0.0723084	0.811808	0.0141073	0.0572194	0.805258	0.0612874	0.0525034	0.243088	0.0551922	0.0943221	0.55845	-0.0449264	0.158631	0.777013	-0.142879	0.0865084	0.0986125	-0.0252671	0.0663106	0.703172	0.0172949	0.0900118	0.847633
M34400	1,7-dimethylurate	Known	Xanthine metabolism	Xenobiotics	6057	11	0.0536365	0.0430749	0.213061	0.184472	0.218962	0.399517	0.183876	0.169911	0.279169	0.172161	0.0881296	0.0507603	0.0991089	0.0584772	0.0901074	0.0759483	0.0694622	0.274228	0.205206	0.136524	0.132819	0.15221	0.153517	0.321448	0.123108	0.100319	0.21976	0.0148742	0.105768	0.888162	0.0077304	0.113681	0.945785
M34404	1,3,7-trimethylurate	Known	Xanthine metabolism	Xenobiotics	796	9	-0.0318082	0.0193002	0.0993381	-0.00999225	0.0711263	0.888276	-0.029526	0.0522342	0.571896	0.0102459	0.0394091	0.794872	-0.0387362	0.0244971	0.113819	-0.0508544	0.0293846	0.0835147	-0.00883258	0.046865	0.850509	-0.0506501	0.0756712	0.503276	0.0211971	0.0451794	0.638944	0.000662174	0.0353865	0.98507	-0.00380281	0.0489946	0.938133
M34407	isovalerylcarnitine	Known	Valine, leucine and isoleucine metabolism	Amino acid	7789	26	0.15804	0.0698911	0.0237446	0.0560187	0.20098	0.780454	0.411804	0.114348	0.000316596	-0.0303408	0.120528	0.801248	0.101119	0.0735695	0.169294	0.216447	0.0793664	0.00638764	0.0344592	0.102488	0.7367	0.516962	0.185982	0.00544193	-0.0329452	0.152532	0.828997	0.204761	0.119929	0.0877556	0.209508	0.137518	0.127636
M34409	stearoylcarnitine	Known	Carnitine metabolism	Lipid	7183	5	0.0416707	0.133567	0.755054	-0.287927	0.534797	0.590311	-0.4883	0.372079	0.1894	-0.121873	0.219081	0.578012	0.0153679	0.171961	0.928789	0.267916	0.174188	0.124029	0.271438	0.276738	0.326667	-0.724417	0.527985	0.170051	0.222627	0.342458	0.515637	0.368569	0.221032	0.0954168	0.370431	0.375195	0.323495
M34416	1-stearoylglycerophosphoethanolamine	Known	Lysolipid	Lipid	7369	10	-0.0414284	0.0659905	0.53014	-0.535406	0.229686	0.0197515	-0.221017	0.172376	0.199781	-0.154862	0.191224	0.418028	-0.0626271	0.0810987	0.439977	-0.0527007	0.124495	0.672065	-0.430132	0.139944	0.00211495	-0.467549	0.215703	0.0301921	-0.232398	0.235463	0.323651	-0.160026	0.117967	0.174929	0.111257	0.175378	0.525831
M34419	1-linoleoylglycerophosphocholine	Known	Lysolipid	Lipid	7795	14	0.00642192	0.0914677	0.944027	-1.56134	0.36867	2.28474e-05	-1.02969	0.241887	2.07278e-05	0.0111451	0.183219	0.951495	0.0643264	0.122037	0.598121	0.0753258	0.141039	0.593288	-0.0318373	0.201087	0.8742	-0.82152	0.349941	0.018895	-0.00607369	0.221505	0.978125	0.0791602	0.1693	0.640089	0.307175	0.239932	0.200455
M34420	bradykinin, des-arg(9)	Known	Polypeptide	Peptide	4570	23	0.0091589	0.0166096	0.581345	-0.0855321	0.0745064	0.250976	-0.11778	0.053585	0.0279484	-0.00646421	0.0330215	0.8448	0.00247847	0.0276021	0.928452	-0.00288032	0.0323015	0.928947	0.0770559	0.0430715	0.0736112	-0.0879614	0.069491	0.205586	0.0109282	0.0462355	0.813153	-0.0010785	0.0357124	0.975908	-0.0185099	0.0427364	0.664929
M34441	X-12771	Unknown			4734	12	-0.00865322	0.0519971	0.867828	-0.0904752	0.157775	0.566345	-0.00505021	0.133885	0.96991	0.0124451	0.0900691	0.890104	-0.0277293	0.060143	0.644758	-0.0400048	0.0707013	0.57151	-0.00748644	0.125262	0.952342	0.358395	0.165195	0.0300424	-0.085623	0.122488	0.484531	-0.0788568	0.146816	0.591191	-0.0814002	0.121292	0.502152
M34453	X-12776	Unknown			7764	3	-0.0653153	0.346957	0.850679	-0.0895775	1.42395	0.94984	-0.563682	1.00697	0.575629	-0.139481	0.698407	0.841705	0.186181	0.46031	0.685868	-0.0141119	0.532713	0.978866	-0.613057	0.72201	0.395827	-4.64098	1.9987	0.020233	-0.352205	0.865373	0.684009	-0.147529	0.673929	0.826721	2.79309	1.46666	0.0568597
M34456	gamma-glutamylisoleucine*	Known	gamma-glutamyl	Peptide	5522	24	-0.0153503	0.0627035	0.806606	0.0806515	0.24012	0.736961	-0.109203	0.164582	0.506998	0.0263172	0.120579	0.82723	-0.0402028	0.0850365	0.636376	-0.0386541	0.098137	0.69367	-0.132122	0.153689	0.389971	0.0192448	0.221412	0.930736	-0.157884	0.159961	0.323635	-0.154347	0.166872	0.354997	-0.0888257	0.200392	0.657577
M34469	X-12786	Unknown			6566	10	-0.0589973	0.0604873	0.329378	-0.106638	0.293759	0.716595	-0.233611	0.162576	0.150736	-0.0572538	0.101994	0.574563	-0.0533088	0.0818538	0.514873	-0.293017	0.121707	0.0160599	-0.181044	0.134472	0.178196	-0.426219	0.222068	0.0549442	0.0982272	0.147785	0.506266	0.086003	0.113043	0.446776	0.0141698	0.206742	0.945357
M34481	X-12798	Unknown			7552	23	-0.0802032	0.0291094	0.0058651	0.382564	0.157681	0.0152582	0.00323788	0.0764891	0.966235	0.00167278	0.0826519	0.983853	-0.0274307	0.0591779	0.642985	-0.0834193	0.0682377	0.221526	0.00446654	0.0910798	0.960888	0.214196	0.192872	0.266758	-0.046382	0.0693908	0.503868	-0.0446185	0.0540979	0.4095	-0.00789386	0.0979778	0.935786
M34499	X-12816	Unknown			4524	8	-0.0271027	0.0323186	0.401689	0.082525	0.127556	0.517651	-0.0232497	0.126453	0.854122	0.152662	0.0834416	0.0673152	-0.0474307	0.0469762	0.312651	-0.108298	0.0510818	0.0339981	-0.0743023	0.0714344	0.298272	-0.104479	0.151331	0.48994	0.0788722	0.0792564	0.319662	0.0489658	0.0789177	0.53495	-0.26536	0.133194	0.0463401
M34513	X-12830	Unknown			3415	13	-0.0553341	0.0348447	0.112282	0.0796876	0.142824	0.576884	0.0664046	0.104551	0.525338	-0.0518405	0.0742009	0.48477	0.0343664	0.0470099	0.464751	0.0485382	0.0544705	0.37288	-0.0980177	0.0892144	0.27191	-0.00661238	0.126104	0.958181	-0.113317	0.0904138	0.210093	-0.0501116	0.0715679	0.483804	-0.00401159	0.0922981	0.965332
M34516	X-12833	Unknown			243	18	0.000822797	0.00831261	0.921153	-0.00635129	0.0327487	0.846223	-0.00622723	0.0227143	0.783966	-0.000297723	0.0166961	0.985773	-0.00484397	0.0114997	0.67359	-0.013656	0.0141277	0.333738	-0.0404347	0.0194392	0.0375203	0.0134959	0.0307559	0.660801	-0.0084533	0.020651	0.68229	-0.00271201	0.015768	0.863441	-0.00901024	0.0225051	0.688889
M34527	X-12844	Unknown			7768	17	-0.0143087	0.0662435	0.828986	0.101784	0.268418	0.704539	0.180272	0.199786	0.366885	0.188142	0.136207	0.167186	0.0307244	0.0959056	0.748695	-0.0290686	0.110411	0.792337	-0.229216	0.15848	0.148082	0.0890883	0.273714	0.744818	0.00331327	0.159734	0.983451	-0.110793	0.131217	0.398476	-0.026202	0.244895	0.914795
M34530	X-12847	Unknown			4036	5	-0.0180823	0.0574455	0.752934	-0.0951558	0.128676	0.459604	-0.0650517	0.146328	0.656638	-0.105993	0.0662523	0.109635	-0.108454	0.0617588	0.0790726	-0.164491	0.0721629	0.0226406	-0.109277	0.101497	0.281636	0.224964	0.159436	0.158245	-0.0134754	0.0800946	0.866391	-0.0682115	0.0621512	0.272419	-0.115652	0.0880494	0.18902
M34533	X-12850	Unknown			6251	18	-0.0426299	0.0335787	0.204244	0.115403	0.120366	0.337673	-0.0248191	0.0860886	0.773119	-0.0478605	0.0651792	0.462771	-0.0356089	0.0449417	0.428165	-0.0203212	0.0508592	0.689482	-0.0595617	0.0717069	0.406184	-0.0145568	0.115561	0.899759	0.0094939	0.0992445	0.923789	-0.0320043	0.0709382	0.651876	-0.0921618	0.0879575	0.294731
M34534	laurylcarnitine	Known	Carnitine metabolism	Lipid	5170	12	0.00988999	0.0553294	0.858136	-0.204031	0.2062	0.322427	-0.282454	0.140963	0.0450971	-0.134517	0.101306	0.184236	0.0285435	0.0750179	0.703582	0.0916654	0.0838661	0.274395	0.0415956	0.114872	0.717273	-0.00741006	0.187175	0.968421	-0.144459	0.177635	0.416085	0.125404	0.0949995	0.186818	0.480023	0.148476	0.00122495
M34535	X-12851	Unknown			4808	5	0.0912107	0.0452748	0.0439462	0.171962	0.154108	0.264483	0.176936	0.104088	0.0891551	0.135583	0.0733329	0.0644773	0.072618	0.071177	0.307612	0.135688	0.0713242	0.0571174	0.0615587	0.0807667	0.445953	-0.0300745	0.158372	0.84939	0.221585	0.109795	0.0435741	0.0706378	0.098257	0.472197	-0.139039	0.108008	0.197988
M34539	X-12855	Unknown			5120	16	0.0554428	0.0762974	0.46743	-0.103495	0.223957	0.643996	0.214762	0.199397	0.281456	0.173193	0.113778	0.127958	0.0272147	0.0708858	0.701035	-0.0411167	0.0898736	0.647316	-0.0924531	0.119588	0.439464	0.122649	0.198143	0.535923	0.308715	0.137155	0.024395	0.0196695	0.106679	0.853715	-0.0234622	0.142847	0.869537
M34674	X-12990--docosapentaenoic acid (n6-DPA)	Identified	Essential fatty acid	Lipid	2581	11	-0.0390607	0.0535437	0.465689	-0.0909303	0.201356	0.651564	-0.103139	0.138969	0.457985	-0.0265358	0.101452	0.79366	-0.0129787	0.0683815	0.849466	0.0402156	0.0824999	0.625931	-0.084034	0.11304	0.45724	-0.21616	0.207908	0.298483	-0.0549907	0.129541	0.671197	-0.141263	0.100276	0.158913	-0.260443	0.137203	0.0576662
M34732	isovalerate	Known	Fatty acid metabolism	Lipid	7080	5	-0.0976768	0.131717	0.458352	-0.353577	0.487788	0.468538	-0.258971	0.355204	0.465954	0.405234	0.301615	0.179094	-0.186287	0.205725	0.365193	-0.123428	0.206477	0.549987	-0.473055	0.294172	0.107815	0.34044	0.466551	0.465577	0.334067	0.368218	0.364273	0.316123	0.280747	0.260162	0.200816	0.351578	0.567874
M34761	X-13069	Unknown			6770	18	-0.00872093	0.0531876	0.869758	0.0435938	0.253381	0.8634	0.135908	0.13856	0.326662	0.164526	0.105809	0.119961	0.0407625	0.0702947	0.561995	0.0236796	0.0818673	0.772395	0.041602	0.119118	0.726902	-0.00486745	0.188062	0.979351	0.0169594	0.129043	0.895439	0.0531292	0.101353	0.600139	0.00816469	0.140165	0.953549
M34878	X-13183--stearamide	Identified	Fatty acid amide	Lipid	2503	12	-0.0651709	0.0445333	0.143353	0.0203231	0.149089	0.891572	-0.01047	0.1234	0.932383	-0.0361419	0.0900179	0.688055	-0.0900819	0.0606584	0.137526	-0.137497	0.0752033	0.0674996	-0.122453	0.0856791	0.152946	0.162364	0.171693	0.344321	-0.04801	0.0932578	0.606687	0.0135635	0.0834452	0.870878	-0.0162086	0.118819	0.891494
M34912	X-13215	Unknown			6305	48	-0.0317832	0.062529	0.611247	0.127319	0.25238	0.613929	0.425703	0.179234	0.0175431	-0.155612	0.127993	0.224068	-0.00264048	0.0954372	0.977928	0.0984743	0.103737	0.342486	0.0229278	0.159112	0.885423	-0.023667	0.220505	0.914526	-0.0867424	0.146745	0.554447	-0.131708	0.114985	0.252031	0.244169	0.180181	0.175376
M35114	7-methylguanine	Known	Purine metabolism, guanine containing	Nucleotide	6091	10	-0.149514	0.0728349	0.0400944	0.196898	0.294231	0.50337	-0.095577	0.221763	0.666478	-0.290049	0.147522	0.049282	-0.275929	0.09174	0.0026321	-0.216376	0.106336	0.0418684	0.023758	0.151419	0.875322	0.00101008	0.276159	0.997082	-0.248335	0.179061	0.165481	-0.101295	0.138513	0.464593	0.0172033	0.186223	0.926396
M35126	phenylacetylglutamine	Known	Phenylalanine & tyrosine metabolism	Amino acid	7812	15	-0.0879733	0.0405167	0.0299097	0.0171149	0.155903	0.912584	-0.0281941	0.133198	0.832364	-0.248956	0.0928883	0.00735852	-0.159221	0.0549633	0.00376922	-0.187203	0.0652817	0.0041358	-0.0595225	0.0815186	0.465286	-0.0848665	0.12974	0.513029	-0.379485	0.111095	0.00063577	-0.21997	0.0749225	0.00332507	-0.0564541	0.109042	0.604647
M35127	pro-hydroxy-pro	Known	Dipeptide	Peptide	7787	20	-0.109262	0.0724128	0.131329	-0.489614	0.286281	0.0872183	-0.406605	0.206843	0.0493259	-0.264617	0.185551	0.153835	-0.0711743	0.0982246	0.468693	0.0479504	0.114303	0.67485	0.195176	0.169892	0.250626	-0.58547	0.277325	0.0347609	-0.0741342	0.180205	0.680788	-0.0497289	0.145472	0.732468	-0.0240432	0.198639	0.903659
M35137	N2,N2-dimethylguanosine	Known	Purine metabolism, guanine containing	Nucleotide	5228	56	0.0536289	0.0666299	0.42089	0.206542	0.227476	0.363892	-0.0422243	0.188042	0.822332	0.0887867	0.142679	0.533757	0.0353531	0.0898298	0.693908	0.0890935	0.102508	0.384772	0.266489	0.134442	0.047458	0.0758878	0.234424	0.74615	0.179703	0.154717	0.24544	0.0630322	0.134053	0.63821	0.0346186	0.177706	0.845543
M35159	cysteine-glutathione disulfide	Known	Glutathione metabolism	Amino acid	1997	8	0.0125334	0.0506658	0.804619	0.170988	0.187643	0.362169	-0.0231949	0.132882	0.861431	0.0341463	0.103973	0.742599	0.0141816	0.0663872	0.830844	-0.0202155	0.0776844	0.794689	0.131539	0.127185	0.301028	0.0949234	0.181185	0.600345	0.0696929	0.119042	0.558245	0.03064	0.0899097	0.733264	0.0123765	0.132042	0.925322
M35160	oleoylcarnitine	Known	Carnitine metabolism	Lipid	7708	9	0.00072593	0.0868692	0.993332	0.302195	0.312971	0.33426	0.0592591	0.225106	0.792358	-0.281094	0.159009	0.0770967	-0.176224	0.107138	0.100004	-0.0689435	0.124234	0.57893	0.183513	0.183791	0.318042	-0.158521	0.307775	0.606514	-0.423362	0.192872	0.0281611	-0.331558	0.153958	0.0312744	-0.519992	0.231684	0.0248065
M35186	1-arachidonoylglycerophosphoethanolamine*	Known	Lysolipid	Lipid	7798	25	0.124052	0.0606504	0.0408191	-0.169136	0.262805	0.519847	0.200005	0.185633	0.281292	0.270303	0.127399	0.0338628	0.0675571	0.0809982	0.404249	0.0415233	0.0958776	0.664952	0.0705111	0.132937	0.595827	0.288764	0.23776	0.224549	0.10633	0.176603	0.547118	0.143115	0.137126	0.296637	0.197866	0.201854	0.326966
M35187	X-13429	Unknown			6344	11	-0.00529106	0.0256511	0.83658	0.0192237	0.0980364	0.844542	-0.0860371	0.0778968	0.269375	-0.00724658	0.0506499	0.886233	-0.0298873	0.0327948	0.362115	-0.0404617	0.0395061	0.305746	-0.0937835	0.0595193	0.115099	-0.172097	0.116344	0.139083	0.0406482	0.0620474	0.512394	0.00528833	0.0490611	0.914162	-0.0184414	0.0928285	0.842528
M35189	X-13431--nonanoylcarnitine*	Identified	Carnitine metabolism	Lipid	6591	22	0.0516249	0.0285077	0.0701549	0.0197997	0.110868	0.858261	0.0243841	0.100688	0.808644	0.0957374	0.0749352	0.201389	0.0381821	0.0374137	0.307474	0.0548006	0.0545741	0.315306	0.0438731	0.0795823	0.581433	0.225496	0.104066	0.0302454	0.0321221	0.0998063	0.74757	0.0317624	0.0536369	0.553734	-0.0125277	0.101719	0.90198
M35193	X-13435	Unknown			6970	23	-0.0584765	0.0535193	0.274558	0.36513	0.227955	0.109208	0.0481062	0.144745	0.739625	-0.0954925	0.106342	0.369197	-0.0843797	0.0703209	0.230169	-0.0323925	0.0894922	0.717383	-0.0346035	0.126855	0.785022	0.346437	0.199473	0.0824291	-0.161864	0.127042	0.202629	-0.148005	0.0933588	0.11289	0.00509597	0.161436	0.974818
M35240	X-13477	Unknown			5952	6	0.174242	0.126421	0.168123	0.563398	0.621226	0.364452	0.642741	0.413988	0.120528	0.0238235	0.245347	0.922646	-0.0290653	0.166448	0.861377	0.303675	0.236064	0.1983	0.195845	0.278302	0.481609	-0.504152	0.466713	0.280045	0.1016	0.302853	0.737265	0.365218	0.28552	0.200851	0.634038	0.407686	0.119896
M35253	2-palmitoylglycerophosphocholine*	Known	Lysolipid	Lipid	7695	19	-0.226962	0.0880973	0.00998728	-0.187925	0.269741	0.485998	-0.0515207	0.184288	0.779811	-0.251355	0.17235	0.144732	-0.243079	0.11723	0.0381241	-0.248313	0.136099	0.0680753	-0.0333016	0.152475	0.827112	0.0731764	0.256886	0.775752	-0.404173	0.215734	0.0610024	-0.32492	0.164795	0.0486481	-0.515312	0.226569	0.0229413
M35254	2-oleoylglycerophosphocholine*	Known	Lysolipid	Lipid	7524	18	-0.0204359	0.0881294	0.816627	-0.358003	0.361683	0.322259	0.0980543	0.248073	0.692648	-0.0529074	0.176452	0.764299	-0.158039	0.122487	0.196964	-0.230192	0.142271	0.105665	0.247989	0.20519	0.226824	-0.487084	0.340944	0.15311	0.209753	0.214485	0.328105	-0.0971689	0.171148	0.570207	-0.23177	0.243435	0.341055
M35255	2-stearoylglycerophosphocholine*	Known	Lysolipid	Lipid	7730	13	-0.018577	0.0977728	0.849308	0.151222	0.250543	0.546124	0.0695211	0.174965	0.691115	0.126268	0.126962	0.319962	0.00858187	0.0864695	0.920942	-0.154446	0.100993	0.126199	0.18034	0.142917	0.207002	0.242121	0.228189	0.288664	0.193813	0.160882	0.228322	0.219265	0.130304	0.0924295	-0.115764	0.236239	0.624114
M35257	2-linoleoylglycerophosphocholine*	Known	Lysolipid	Lipid	6894	20	-0.000212105	0.0724397	0.997664	0.195135	0.280119	0.486045	-0.0264454	0.189374	0.888939	0.0373567	0.145685	0.797626	-0.0280009	0.0981354	0.775392	-0.0876789	0.118146	0.458011	-0.0873794	0.156124	0.575697	0.0636565	0.259112	0.805936	-0.154237	0.172533	0.371344	0.100189	0.136313	0.462343	0.01328	0.205299	0.948424
M35270	X-13496	Unknown			7656	40	0.0200182	0.0880394	0.82013	0.42474	0.332577	0.20156	0.297851	0.247255	0.228346	0.155207	0.172234	0.367514	0.0919126	0.119176	0.44057	0.0549751	0.136903	0.688007	-0.0515657	0.192479	0.788774	0.0900016	0.336736	0.789257	0.0491269	0.20427	0.809942	0.355613	0.164552	0.0306881	0.315207	0.23175	0.173793
M35305	1-palmitoylglycerophosphoinositol*	Known	Lysolipid	Lipid	6282	8	0.0644047	0.0668773	0.335534	0.193424	0.250578	0.440167	0.164907	0.17244	0.338915	-0.120644	0.126358	0.339687	0.150351	0.0755462	0.0465698	0.265545	0.0897263	0.00308136	0.0362979	0.162031	0.822743	-0.278693	0.212659	0.190022	0.020398	0.138151	0.882619	0.217735	0.120311	0.0703326	0.324226	0.169494	0.0557605
M35320	catechol sulfate	Known	Benzoate metabolism	Xenobiotics	7807	9	-0.114054	0.0660403	0.08416	0.0206898	0.330486	0.950082	-0.297139	0.169474	0.0795505	-0.192455	0.127973	0.132613	-0.149395	0.0860918	0.0826883	-0.110342	0.0989791	0.264934	0.174299	0.136138	0.200437	-0.290689	0.233858	0.213862	-0.225306	0.156586	0.150189	-0.168274	0.123447	0.172841	-0.121782	0.172869	0.481137
M35322	hydroquinone sulfate	Known	Drug	Xenobiotics	451	15	-0.000893003	0.0222171	0.967938	0.0795651	0.0673704	0.237599	-0.0586153	0.0511573	0.251884	-0.0460473	0.0359565	0.200321	-0.00565072	0.0316277	0.858202	-0.010138	0.0284051	0.72116	-0.00891592	0.0422078	0.832701	0.0448986	0.0640978	0.483634	-0.0636231	0.0644774	0.323765	-0.0406988	0.038797	0.294169	-0.0271824	0.047725	0.568974
M35326	X-13548	Unknown			6022	38	-0.00475679	0.0834011	0.954517	0.0312313	0.322668	0.922893	0.0252182	0.241877	0.916963	-0.231997	0.164045	0.157295	-0.0936894	0.11624	0.420242	-0.00852184	0.127561	0.946736	0.0959104	0.178782	0.591637	-0.274874	0.302497	0.363518	-0.26282	0.215572	0.222777	-0.307019	0.172209	0.074615	-0.248729	0.215621	0.248686
M35327	X-13549	Unknown			7330	20	0.069266	0.136982	0.613097	-0.982711	0.539326	0.0684382	-0.787574	0.385119	0.0408533	0.0900156	0.255997	0.725118	0.188868	0.173958	0.277606	-0.119932	0.226205	0.595979	0.241042	0.307891	0.433696	-0.83052	0.487968	0.0887558	0.271631	0.304713	0.372697	0.39848	0.243529	0.101782	-0.0409018	0.38649	0.915718
M35331	X-13553	Unknown			3085	5	-0.00573862	0.0902884	0.949322	0.64819	0.431931	0.133439	-0.242455	0.225361	0.281993	-0.370611	0.160811	0.021187	-0.0749084	0.10844	0.489701	0.137088	0.141647	0.333137	-0.160161	0.175171	0.360555	-0.427215	0.417111	0.30573	-0.298887	0.198661	0.132451	-0.31658	0.213038	0.137272	-0.779355	0.299612	0.00928948
M35397	X-13619	Unknown			7791	30	0.0851632	0.107385	0.427741	0.561889	0.406287	0.166669	0.114561	0.28191	0.684467	0.186504	0.214853	0.385365	-0.0524279	0.14685	0.721079	-0.0356238	0.168876	0.832929	-0.0173847	0.240475	0.942369	-0.207305	0.39645	0.601041	0.177809	0.261001	0.49571	-0.120582	0.200101	0.54677	-0.129317	0.284865	0.649859
M35431	2-methylbutyroylcarnitine	Known	Valine, leucine and isoleucine metabolism	Amino acid	7420	25	0.00695607	0.107835	0.948567	0.354841	0.313641	0.257903	-0.12798	0.212481	0.546965	-0.0573812	0.151579	0.705017	0.0532925	0.102768	0.604061	0.127508	0.121655	0.294588	-0.225612	0.171892	0.189344	0.290618	0.284217	0.306534	-0.103602	0.190903	0.587339	0.117321	0.142211	0.409381	-0.109934	0.207448	0.596157
M35433	hydroxyisovaleroyl carnitine	Known	Valine, leucine and isoleucine metabolism	Amino acid	5588	8	0.00777746	0.0743003	0.916633	0.0193805	0.289077	0.946548	-0.0472421	0.186515	0.800045	-0.293653	0.138504	0.0339917	-0.0756716	0.104436	0.468713	-0.0672027	0.147776	0.649281	-0.095593	0.165561	0.563677	0.109578	0.2519	0.663559	-0.210922	0.191429	0.270535	-0.193873	0.184328	0.292898	-0.0918645	0.289328	0.750857
M35439	glutaroyl carnitine	Known	Lysine metabolism	Amino acid	7701	37	-0.0314047	0.0599599	0.600444	0.187141	0.183424	0.307604	0.0041976	0.119173	0.971902	-0.0989087	0.0963267	0.304512	-0.0795757	0.0603144	0.187053	-0.0157957	0.103498	0.878699	-0.18699	0.102309	0.0675935	0.198431	0.16105	0.21791	-0.0968862	0.115876	0.403089	-0.00140998	0.110156	0.989787	0.0294442	0.168623	0.861382
M35451	X-13658	Unknown			1412	18	0.00196489	0.0125897	0.875977	-0.0465078	0.0483053	0.335653	-0.0381212	0.0190793	0.0457122	0.0138225	0.0253032	0.584878	0.00279203	0.0165681	0.866175	-0.00321191	0.0108905	0.76805	0.0425477	0.0279473	0.127902	-0.0517664	0.0457269	0.257602	-0.0275685	0.0305149	0.366291	-0.021541	0.0235889	0.361145	-0.0492797	0.0339482	0.146609
M35464	X-13671	Unknown			7311	16	0.0299946	0.0955863	0.753676	-0.104275	0.361859	0.77322	-0.425491	0.239666	0.0758397	0.127809	0.252314	0.612472	0.200824	0.127763	0.115987	0.168576	0.147907	0.254394	-0.341374	0.198914	0.0861268	-0.31888	0.337865	0.345268	0.187427	0.30361	0.537019	0.364628	0.19464	0.0610205	0.39603	0.255709	0.121442
M35472	2-tetradecenoyl carnitine	Known	Carnitine metabolism	Lipid	6998	17	0.000626586	0.0416083	0.987985	0.0396704	0.149605	0.79088	-0.026584	0.104556	0.799297	-5.45665e-05	0.0802389	0.999457	0.0127938	0.0536006	0.811348	0.0323631	0.0616485	0.59961	0.0298011	0.087019	0.732	-0.0983771	0.142503	0.489973	0.0259223	0.103164	0.801604	0.132139	0.0808555	0.102205	0.00517959	0.117788	0.964925
M35527	4-hydroxyhippurate	Known	Benzoate metabolism	Xenobiotics	4368	7	0.0167777	0.0479802	0.726579	-0.125631	0.171529	0.463914	-0.0197925	0.120906	0.869966	0.0228948	0.0947048	0.808975	-0.00228592	0.061075	0.970144	-0.0220271	0.0750209	0.769054	0.0406146	0.0982308	0.679269	0.0416995	0.163747	0.798987	0.0399227	0.108205	0.712162	-0.051221	0.0839787	0.54191	-0.0936187	0.118262	0.428583
M35551	X-13741	Unknown			5325	11	-0.0744159	0.0379301	0.0497712	0.109318	0.154663	0.479679	0.0787424	0.114598	0.492008	-0.00884296	0.0762656	0.907693	-0.0597276	0.0504767	0.236702	-0.0491108	0.0663386	0.459115	-0.184622	0.0834657	0.02697	-0.171205	0.141395	0.225963	0.0900467	0.0962034	0.349272	-0.0701866	0.0716716	0.327441	-0.139979	0.101165	0.166458
M35626	1-myristoylglycerophosphocholine	Known	Lysolipid	Lipid	7812	6	0.0450613	0.0795012	0.57085	0.64123	0.388474	0.0988129	0.505502	0.268672	0.0599061	0.119384	0.164248	0.467316	0.210405	0.209063	0.314213	0.248095	0.146099	0.0894844	0.351461	0.172735	0.0418826	0.360882	0.368768	0.32777	0.137824	0.197164	0.484532	0.0302231	0.15408	0.844491	-0.664845	0.269663	0.0136835
M35628	1-oleoylglycerophosphoethanolamine	Known	Lysolipid	Lipid	7749	9	-0.0509639	0.0906125	0.573818	-0.248672	0.339046	0.463287	0.014813	0.23466	0.949667	0.00920524	0.179521	0.959105	-0.199571	0.116296	0.0861508	-0.328974	0.150337	0.0286515	-0.189952	0.196166	0.332884	-0.741894	0.33699	0.0276986	0.0519253	0.233234	0.823822	-0.00185645	0.180936	0.991814	-0.549655	0.272346	0.0435678
M35631	1-palmitoylglycerophosphoethanolamine	Known	Lysolipid	Lipid	7763	27	-0.0901961	0.0616506	0.143462	-0.456497	0.239524	0.0566695	-0.0809284	0.18518	0.662094	0.0456032	0.124927	0.715082	-0.0428556	0.107306	0.689616	-0.0701399	0.122473	0.566849	-0.01861	0.147256	0.899432	-0.366159	0.232952	0.115992	-0.136618	0.150077	0.362653	-0.0740324	0.117429	0.528403	-0.302533	0.176008	0.0856391
M35635	3-(3-hydroxyphenyl)propionate	Known	Phenylalanine & tyrosine metabolism	Amino acid	1163	9	0.00548244	0.023898	0.81855	-0.0727789	0.0847873	0.390688	-0.00573038	0.0676292	0.932474	0.0325458	0.0439051	0.458525	-0.0104083	0.035858	0.771614	-0.0367478	0.0411822	0.37222	-0.068342	0.0678959	0.314141	-0.0962833	0.0929478	0.300256	0.140871	0.0611927	0.0213297	0.0949228	0.0473745	0.0451057	0.0296701	0.0677311	0.661344
M35669	tetradecanedioate	Known	Fatty acid, dicarboxylate	Lipid	6046	22	-0.00770419	0.029762	0.795743	0.13012	0.107292	0.225221	0.0938209	0.0735992	0.202396	0.0400308	0.0533328	0.452902	-0.020671	0.0396971	0.602562	-0.0355882	0.0459633	0.438769	-0.0755418	0.0588151	0.199004	0.0390145	0.110358	0.723693	0.136933	0.0674721	0.0424093	0.0273181	0.055847	0.624729	-0.0534038	0.0731321	0.465244
M35675	2-hydroxypalmitate	Known	Fatty acid, monohydroxy	Lipid	7797	46	-0.123794	0.0718838	0.0850444	-0.0447923	0.279014	0.872457	0.0129183	0.172615	0.940343	-0.257457	0.14669	0.0792412	-0.145618	0.0980046	0.137325	-0.130248	0.118524	0.271803	-0.474321	0.158597	0.00278312	-0.253641	0.233694	0.277764	-0.169337	0.188653	0.369392	-0.112156	0.123132	0.36237	-0.202322	0.194378	0.297934
M35678	hexadecanedioate	Known	Fatty acid, dicarboxylate	Lipid	6887	25	-0.0309258	0.0351498	0.378952	-0.0368655	0.152685	0.809207	0.0595982	0.0830914	0.473213	-0.0154816	0.0670004	0.817262	0.0123542	0.041765	0.767381	0.0172459	0.0485015	0.722158	-0.0920452	0.0681014	0.176507	-0.0441242	0.114447	0.699837	-0.132497	0.0931992	0.155128	0.00398852	0.0589945	0.946097	0.0980993	0.0839688	0.242693
M35718	dihomo-linolenate (20:3n3 or n6)	Known	Essential fatty acid	Lipid	7805	23	-0.120297	0.0691815	0.0820586	-0.15349	0.284389	0.589391	-0.183464	0.196937	0.351551	-0.317789	0.134836	0.0184306	-0.055648	0.0982136	0.570985	-0.0395215	0.107088	0.712086	-0.146909	0.148273	0.321783	-0.135048	0.280135	0.629748	-0.218898	0.159966	0.171187	-0.165286	0.159178	0.299095	-0.102868	0.183326	0.574716
M35754	X-13859	Unknown			7002	42	-0.0519708	0.0670946	0.438582	-0.501194	0.234098	0.0322774	-0.248232	0.16074	0.122514	0.00248959	0.101872	0.980503	-0.111104	0.0683965	0.104287	-0.183652	0.0927594	0.0477182	0.165308	0.176072	0.3478	-0.585653	0.220045	0.00777905	-0.127672	0.148452	0.38978	-0.118243	0.134108	0.377936	-0.303969	0.172201	0.0775294
M35854	threitol	Known	Nucleotide sugars, pentose metabolism	Carbohydrate	7381	10	0.0170833	0.0742352	0.817996	0.000636331	0.345255	0.998529	0.0933088	0.25028	0.709284	-0.281246	0.216436	0.193792	-0.051812	0.139834	0.710992	0.0629224	0.102199	0.538103	0.0253133	0.196691	0.897599	0.20177	0.271987	0.458187	-0.282381	0.178898	0.114462	-0.235502	0.200197	0.239454	-0.00650727	0.1756	0.970439
M35977	X-14056	Unknown			7259	10	0.107842	0.0711284	0.129478	0.199128	0.255944	0.436561	0.104732	0.180274	0.561268	-0.00289744	0.141475	0.98366	0.0631279	0.0964231	0.512663	-0.0225257	0.110104	0.837896	-0.110525	0.148695	0.457297	0.0969754	0.285875	0.734442	0.0206087	0.170988	0.904066	-0.0558314	0.131682	0.671576	-0.594608	0.195438	0.00234671
M35978	X-14057	Unknown			4716	16	0.0553108	0.0494625	0.263466	0.110295	0.19841	0.578284	0.139907	0.135766	0.302776	0.138065	0.094864	0.145559	0.0498656	0.0666382	0.454277	0.0441504	0.0770247	0.566511	0.00151507	0.106451	0.988645	-0.112289	0.18239	0.538124	0.1867	0.115789	0.10687	0.123721	0.0924284	0.180714	-0.0943858	0.130083	0.468095
M36009	X-14086	Unknown			2686	12	-0.00953611	0.0480628	0.842725	-0.137128	0.198493	0.489664	-0.10886	0.135754	0.422617	0.121805	0.102437	0.23441	-0.0201311	0.0675139	0.765568	-0.0399464	0.0769286	0.603575	0.0224198	0.109778	0.838175	-0.0255923	0.174983	0.883719	-0.123958	0.116699	0.288141	-0.00571182	0.0906164	0.94974	-0.0555936	0.134972	0.68042
M36095	thymol sulfate	Known	Food component, Plant	Xenobiotics	4172	5	0.0213527	0.030241	0.480135	-0.0691302	0.147196	0.638607	0.076934	0.0936796	0.411506	-0.0641335	0.0757976	0.397488	-0.0103731	0.0523397	0.842898	0.0597417	0.0476329	0.209765	-0.114077	0.0858495	0.183913	-0.131391	0.109897	0.231862	0.0118703	0.072656	0.870222	-0.000811924	0.0713925	0.990926	-0.00696441	0.101517	0.945305
M36097	4-acetaminophen sulfate	Known	Drug	Xenobiotics	498	24	0.00233708	0.00296228	0.430144	-0.00743367	0.0116913	0.524886	0.00213717	0.00811889	0.79237	0.0230099	0.00628226	0.000249584	0.00684107	0.00390433	0.0797439	0.00726041	0.0045672	0.111906	0.00434845	0.00627072	0.488025	0.0142966	0.011041	0.19537	0.00741872	0.00758792	0.328222	0.00447395	0.00562766	0.426617	0.010758	0.00803387	0.180544
M36098	4-vinylphenol sulfate	Known	Benzoate metabolism	Xenobiotics	7483	9	0.0604763	0.0471666	0.199777	0.234179	0.188681	0.214557	0.050418	0.120567	0.675819	-0.0875052	0.0820736	0.286343	0.138869	0.0626709	0.0267016	0.154879	0.0827197	0.0611599	0.0175765	0.0892151	0.843817	0.0655729	0.15254	0.667287	-0.0949874	0.0993909	0.339227	0.118516	0.0757672	0.117767	0.279686	0.144833	0.0534708
M36099	4-ethylphenylsulfate	Known	Benzoate metabolism	Xenobiotics	6012	7	-0.0813998	0.040424	0.0440459	-0.128067	0.168083	0.446104	-0.0762253	0.102978	0.459173	0.00405756	0.0761843	0.957525	-0.0912844	0.0513008	0.0751747	-0.127389	0.059244	0.031536	-0.153732	0.0857359	0.0729599	-0.256301	0.142422	0.0719268	0.110715	0.10468	0.290213	-0.0470573	0.0708239	0.506417	-0.224552	0.116789	0.0545153
M36103	p-cresol sulfate	Known	Phenylalanine & tyrosine metabolism	Amino acid	7758	13	-0.00378501	0.0421428	0.928435	0.00438098	0.162569	0.978501	-0.0933655	0.102355	0.361676	-0.00861386	0.069633	0.90155	-0.012864	0.0459881	0.779689	0.00421699	0.0625225	0.946225	-0.0333122	0.0801241	0.677588	-0.102286	0.160382	0.523628	0.0322404	0.0850023	0.704474	0.0579189	0.0735168	0.430795	0.121466	0.093381	0.193341
M36115	X-14189--leucylalanine	Identified	Dipeptide	Peptide	2745	12	-0.0223348	0.0367778	0.543658	0.0496939	0.100034	0.619353	0.00346072	0.0684235	0.959662	0.000529324	0.0830189	0.994913	-0.0519852	0.0495098	0.293719	-0.0518138	0.0566405	0.360306	-0.00400513	0.0557797	0.942759	-0.0805077	0.0931712	0.387542	-0.00160922	0.101082	0.987298	-0.126299	0.0690637	0.0674393	-0.109771	0.100615	0.275273
M36131	X-14205--alpha-glutamyltyrosine	Identified	Dipeptide	Peptide	1789	17	0.0184344	0.0359547	0.608153	0.0445233	0.137379	0.745869	0.0515797	0.0949385	0.586926	-0.023288	0.0787706	0.767503	-0.0245975	0.0496523	0.620321	-0.0538214	0.0578576	0.352247	0.0443682	0.083395	0.594709	0.104482	0.131626	0.427324	0.181886	0.0920665	0.0482012	0.0796833	0.0776263	0.304657	-0.120938	0.0996759	0.225012
M36134	X-14208--phenylalanylserine	Identified	Dipeptide	Peptide	2455	13	0.00487222	0.0373312	0.89616	-0.261071	0.168439	0.121154	-0.139524	0.0999506	0.162734	0.037532	0.066069	0.569985	-0.0194344	0.040062	0.627599	-0.0327858	0.0437976	0.454112	0.0525659	0.0816272	0.519591	0.0515662	0.135506	0.703539	0.0215474	0.0760669	0.776971	-0.00200822	0.0592715	0.972972	-0.0296005	0.0775615	0.702729
M36230	X-14304--leucylalanine	Identified	Dipeptide	Peptide	2434	20	0.0205067	0.0305197	0.501637	-0.00711006	0.115994	0.951123	0.0354685	0.0824803	0.667179	-0.088157	0.0770682	0.252672	-0.00717101	0.0406471	0.859963	0.049184	0.0487355	0.312878	0.0889017	0.067755	0.189485	0.0474959	0.108085	0.660348	-0.104809	0.110819	0.344267	0.0850081	0.0618286	0.169162	0.135791	0.0805143	0.09169
M36300	X-14374	Unknown			7627	8	0.0252996	0.0899975	0.778623	0.54522	0.358163	0.127943	0.337721	0.240564	0.160357	0.284127	0.161063	0.0777187	-0.00115353	0.121584	0.99243	-0.0968968	0.141135	0.492364	-0.184853	0.199182	0.353376	-0.0881531	0.305906	0.773216	0.420183	0.196537	0.0325223	0.264563	0.152436	0.0826409	-0.0143066	0.238429	0.952153
M36376	X-14450--phenylalanylleucine	Identified	Dipeptide	Peptide	2555	5	0.0215587	0.0550624	0.695403	-0.205854	0.213324	0.334554	-0.112753	0.149741	0.451455	-0.0278944	0.10963	0.799156	0.0118356	0.0768714	0.877636	0.042214	0.0871597	0.628153	0.27863	0.122622	0.0230707	-0.0430143	0.201198	0.83071	0.0280208	0.143261	0.844929	-0.00373583	0.111783	0.973339	-0.248531	0.181693	0.171354
M36399	X-14473	Unknown			6884	15	-0.0172651	0.0396482	0.663231	0.247403	0.168447	0.141907	0.151363	0.121824	0.214064	-0.0456431	0.081413	0.575046	-0.0296644	0.0536284	0.580162	-0.074196	0.0631118	0.239743	-0.029305	0.11714	0.802455	0.176794	0.182154	0.331759	-0.017238	0.105654	0.870397	-0.106251	0.0761817	0.163105	0.0493878	0.104521	0.636559
M36468	X-14541	Unknown			1941	16	-0.0607713	0.0301305	0.0437027	-0.108797	0.115049	0.344322	-0.0751211	0.077442	0.332031	-0.0649772	0.0576035	0.259316	-0.0942293	0.0404888	0.0199497	-0.0285056	0.0493737	0.563707	0.0165537	0.0703689	0.814021	-0.136375	0.107577	0.204905	-0.0644123	0.0702147	0.358953	-0.108428	0.0564822	0.0548974	-0.0654004	0.0774565	0.398474
M36515	X-14588	Unknown			7777	8	0.733249	0.336487	0.029322	1.8395	1.25733	0.143462	-1.46592	1.17581	0.212495	1.72875	0.769282	0.0246255	0.0594088	0.488046	0.903115	0.311657	0.541232	0.56473	0.051827	0.73558	0.94383	0.208623	1.18018	0.859687	1.82971	0.907015	0.0436654	0.985949	0.597358	0.0988376	-0.194365	1.38795	0.888631
M36552	X-14625	Unknown			7511	19	-0.123433	0.109158	0.258151	0.417271	0.425528	0.326793	0.255052	0.320509	0.426164	0.164284	0.237071	0.488326	-0.0673189	0.147301	0.64766	0.00982943	0.22942	0.965825	-0.11704	0.239451	0.624994	0.429009	0.425606	0.313456	0.0736962	0.284732	0.795769	0.282765	0.249797	0.257643	-0.17164	0.285755	0.548072
M36553	X-14626	Unknown			6904	22	0.083347	0.0493578	0.0912907	0.165771	0.187922	0.377709	0.178508	0.160937	0.267351	0.107355	0.119095	0.367365	0.174611	0.0981171	0.0751377	0.151165	0.11387	0.184337	-0.0482224	0.109663	0.660131	0.16317	0.223827	0.466002	0.111623	0.119761	0.351312	0.188631	0.111874	0.0917759	0.238709	0.161654	0.139764
M36559	X-14632	Unknown			1703	16	-0.0311056	0.0308399	0.31316	0.17545	0.164613	0.2865	-0.00319986	0.0831631	0.969307	-0.00426152	0.0630425	0.946106	-0.0320795	0.0549418	0.5593	-0.0388754	0.0634198	0.539886	-0.0828764	0.0663644	0.211735	-0.0525486	0.115428	0.64893	0.00496511	0.0744261	0.946811	-0.0054318	0.0576285	0.924906	-0.0425337	0.0833987	0.610049
M36585	X-14658	Unknown			3533	11	0.088039	0.0682304	0.19694	-0.13217	0.172223	0.442823	-0.0700067	0.118852	0.555844	-0.253534	0.0911177	0.00539438	-0.053428	0.0882211	0.54477	0.0510155	0.103553	0.622257	-0.135927	0.0938005	0.147307	0.00899903	0.171473	0.958146	-0.234023	0.111562	0.0359319	-0.106125	0.0863853	0.219258	-0.00933233	0.116653	0.936237
M36589	X-14662	Unknown			4212	18	0.00337864	0.0280166	0.904012	0.133451	0.116122	0.250459	0.0159356	0.0741465	0.829829	0.120175	0.0606162	0.0474168	0.0344011	0.0372975	0.35635	-0.0122774	0.0445528	0.782878	-0.0522367	0.0615641	0.396163	-0.16544	0.101134	0.101872	0.134171	0.0744293	0.0714413	0.0779045	0.0523278	0.136546	-0.0354373	0.0764376	0.642927
M36673	X-14745	Unknown			5602	14	-0.0241735	0.0722537	0.737954	-0.19726	0.285052	0.488929	-0.0922315	0.20581	0.654052	-0.187981	0.141037	0.182582	-0.162506	0.0950313	0.087261	-0.17576	0.110642	0.112162	-0.122551	0.161413	0.447709	0.100701	0.259476	0.697948	-0.178211	0.169668	0.293557	-0.121727	0.132523	0.358337	-0.39183	0.195999	0.0455925
M36738	gamma-glutamylglutamate	Known	gamma-glutamyl	Peptide	931	11	0.0109497	0.0429032	0.798554	-0.16409	0.133546	0.219179	-0.0360761	0.0970241	0.710022	-0.0313757	0.0697224	0.652704	0.0283975	0.0473072	0.54832	0.0830061	0.0551576	0.132353	-0.203242	0.0961148	0.034466	0.126808	0.127581	0.320252	0.0395642	0.0827139	0.632418	0.0260889	0.0686324	0.703853	0.209951	0.0924722	0.0231818
M36754	octadecanedioate	Known	Fatty acid, dicarboxylate	Lipid	7300	12	0.0228011	0.0564795	0.68643	0.0956212	0.25153	0.703828	0.192595	0.181978	0.2899	0.0195393	0.131516	0.881893	-0.0463277	0.0830081	0.576769	-0.0687586	0.0977163	0.481647	-0.0136543	0.13769	0.921005	-0.123674	0.234289	0.597592	0.000634771	0.188775	0.997317	-0.0487895	0.1192	0.682314	-0.0203649	0.152281	0.893614
M36756	leucylleucine	Known	Dipeptide	Peptide	3386	9	-0.032596	0.0630164	0.604973	0.273011	0.272118	0.315725	0.0277689	0.1629	0.864643	-0.103508	0.121889	0.395773	0.061943	0.0802476	0.440175	0.147438	0.0981281	0.132968	-0.0535868	0.132381	0.68563	-0.021959	0.216967	0.919385	-0.119736	0.162896	0.462313	-0.0332854	0.110731	0.763722	0.0437099	0.158747	0.783053
M36776	7-alpha-hydroxy-3-oxo-4-cholestenoate (7-Hoca)	Known	Sterol, Steroid	Lipid	7784	14	-0.127808	0.112757	0.257009	0.0744285	0.438503	0.86522	-0.343717	0.403011	0.39373	-0.279556	0.199983	0.162143	-0.191986	0.151106	0.203894	-0.1825	0.162102	0.260236	-0.171347	0.228241	0.452816	-0.384057	0.417804	0.357977	-0.417891	0.251462	0.0965437	-0.196272	0.195561	0.315553	-0.169336	0.278738	0.543513
M36802	n-Butyl Oleate	Known	Fatty acid, ester	Lipid	4542	8	-0.0420449	0.0989206	0.670809	-0.0717937	0.371357	0.846702	0.0939933	0.266915	0.724728	0.235527	0.199013	0.236621	0.144886	0.142185	0.308204	0.237475	0.150406	0.11436	0.226913	0.230589	0.325087	-0.157207	0.353987	0.656967	0.0422826	0.341942	0.901589	0.109265	0.18704	0.559099	-0.0498279	0.264202	0.850408
M36808	dimethylarginine (SDMA + ADMA)	Known	Urea cycle; arginine-, proline-, metabolism	Amino acid	7347	32	-0.139976	0.131725	0.287946	0.308232	0.458414	0.501338	0.129898	0.315465	0.68051	0.233404	0.221611	0.292244	-0.2017	0.181408	0.266199	-0.18202	0.219544	0.407059	-0.12668	0.258446	0.624022	0.093726	0.434147	0.829077	0.151464	0.262204	0.563496	-0.164038	0.200361	0.41295	0.00962447	0.301467	0.974532
M36850	taurolithocholate 3-sulfate	Known	Bile acid metabolism	Lipid	6904	9	0.00427152	0.0462372	0.926394	-0.0704992	0.139651	0.613683	-0.0486293	0.0987553	0.622421	0.126698	0.0915712	0.16648	0.118684	0.0591186	0.0446904	0.119379	0.0693786	0.0853059	-0.109226	0.0816851	0.181172	0.00702911	0.133203	0.957915	0.0870463	0.112006	0.437065	0.129023	0.0868381	0.137334	0.213903	0.119824	0.0742367
M37004	X-14977--vanillin	Identified	Food component/Plant	Xenobiotics	1789	6	-0.151284	0.0793254	0.0565038	-0.0984902	0.318772	0.757346	-0.485507	0.217738	0.0257625	0.00944736	0.158369	0.952431	-0.0733034	0.115226	0.524665	-0.126138	0.135317	0.35125	0.212314	0.1639	0.195188	-0.183866	0.276745	0.506441	-0.176806	0.192719	0.358917	-0.194613	0.232436	0.402437	-0.122737	0.321078	0.702265
M37058	succinylcarnitine	Known	Krebs cycle	Energy	6948	40	0.00677763	0.0702634	0.923155	-0.040082	0.233084	0.863466	-0.000184545	0.184849	0.999203	-0.205076	0.135289	0.129559	-0.180977	0.0960189	0.0594562	-0.0916769	0.109761	0.40358	-0.033816	0.12908	0.793339	-0.253796	0.268743	0.344974	-0.0779415	0.159864	0.625868	-0.0411152	0.135745	0.761977	-0.249265	0.184376	0.176397
M37097	tryptophan betaine	Known	Tryptophan metabolism	Amino acid	7439	15	-0.00611206	0.0305633	0.841496	-0.055888	0.0929884	0.547826	-0.0816763	0.0559859	0.1446	0.0470436	0.052508	0.370289	0.0421567	0.0379432	0.266548	0.0370092	0.033404	0.267894	-0.0343857	0.0477571	0.471517	-0.0429943	0.0764119	0.573664	0.031048	0.069923	0.657021	0.106155	0.0584877	0.0695256	0.141287	0.0577595	0.0144402
M37104	cyclo(leu-pro)	Known	Dipeptide	Peptide	4833	15	-0.0219665	0.0356351	0.537613	0.0543046	0.197817	0.783686	-0.00249433	0.0995355	0.980007	0.181044	0.0820376	0.0273252	0.0276142	0.0556418	0.619692	0.0269114	0.0623821	0.66618	-0.0629752	0.0780952	0.420017	0.0173218	0.132332	0.895857	0.187082	0.117134	0.110228	0.174799	0.0778754	0.0247937	0.213953	0.108696	0.0490273
M37112	chiro-inositol	Known	Inositol metabolism	Lipid	2729	12	0.00787245	0.0144812	0.586694	-0.0317838	0.0570512	0.577452	-0.0441495	0.0386705	0.253586	-0.0492681	0.0287416	0.0864967	0.0134398	0.0206544	0.51524	-0.00199576	0.024554	0.935219	-0.056761	0.0319781	0.0758988	-0.0344392	0.0527973	0.514213	-0.0634475	0.0365494	0.0825744	0.0136031	0.0284179	0.632166	-0.0658212	0.0438385	0.13324
M37190	5alpha-androstan-3beta,17beta-diol disulfate	Known	Sterol, Steroid	Lipid	7345	20	2.71823e-05	0.0226412	0.999042	0.00573339	0.095343	0.952049	-0.0890595	0.0670599	0.184159	-0.0240247	0.0569401	0.673076	-0.00947072	0.0333541	0.776453	0.0276996	0.0359179	0.440594	0.000929583	0.0572567	0.987047	-0.110273	0.134353	0.411775	-0.0769449	0.0594932	0.195893	-0.0397691	0.0557435	0.47558	0.0798616	0.0703059	0.255992
M37202	4-androsten-3beta,17beta-diol disulfate 1*	Known	Sterol, Steroid	Lipid	7804	23	-0.0174268	0.0217334	0.422642	0.119924	0.0851367	0.158953	0.00569387	0.0699173	0.935094	-0.0777958	0.0410433	0.058032	-0.0517006	0.0341205	0.129713	-0.0311929	0.0427476	0.465574	-0.0377895	0.0556192	0.496865	0.0618961	0.101344	0.541362	-0.115036	0.0509237	0.0238837	-0.049448	0.0415628	0.234158	-0.00264814	0.0588971	0.964137
M37203	4-androsten-3beta,17beta-diol disulfate 2*	Known	Sterol, Steroid	Lipid	7776	18	0.0825855	0.0504508	0.101641	0.260942	0.192449	0.175131	0.0832043	0.134877	0.537306	0.107099	0.100014	0.28424	0.0910306	0.0671902	0.175475	0.068156	0.0786038	0.385897	0.0313687	0.108737	0.772976	0.00502395	0.178732	0.977575	0.0369787	0.115231	0.74828	0.102767	0.0990641	0.299558	0.0125429	0.133973	0.925409
M37253	2-hydroxyglutarate	Known	Fatty acid, dicarboxylate	Lipid	6287	13	-0.0206098	0.0996995	0.836229	0.313689	0.285868	0.272501	0.263943	0.199436	0.185687	0.0246207	0.144911	0.865087	-0.0717614	0.132609	0.588403	-0.0705186	0.113268	0.53356	-0.0942189	0.149167	0.527625	0.369593	0.26792	0.167743	-0.292735	0.1612	0.0693751	-0.0449726	0.138178	0.744827	-0.206315	0.190994	0.280047
M37459	ergothioneine	Known	Food component, Plant	Xenobiotics	4453	2	0.0585521	0.0723347	0.41825	-0.120392	0.215657	0.576671	-0.0375099	0.207788	0.856744	0.136191	0.147883	0.35708	0.100159	0.0975902	0.304738	0.0970815	0.110082	0.377831	0.301577	0.159296	0.058334	-0.333398	0.198468	0.0929856	-0.130711	0.222257	0.556462	-0.044623	0.096412	0.643482	-0.0465499	0.137746	0.735409
M37506	palmitoyl sphingomyelin	Known	Sphingolipid	Lipid	7814	42	0.066707	0.0854886	0.435212	-0.0119161	0.315982	0.969918	-0.0910947	0.221763	0.681237	-0.0585437	0.170081	0.730687	0.0261163	0.111314	0.814505	0.0927209	0.130393	0.47703	-0.116151	0.178996	0.516401	-0.20378	0.306367	0.505955	-0.136594	0.203582	0.502249	0.00587137	0.159299	0.970599	0.302045	0.224429	0.178355
M38150	phenylalanylphenylalanine	Known	Dipeptide	Peptide	4961	2	0.373246	0.201741	0.064295	0.489743	0.757849	0.518132	1.16413	0.530585	0.0282321	0.454379	0.219187	0.038171	0.392927	0.271305	0.147538	0.865739	0.315041	0.00599564	0.624248	0.441774	0.157642	1.52223	0.72072	0.0346779	-0.153784	0.49677	0.756889	-0.189252	0.385082	0.623102	0.146434	0.294343	0.618841
M38178	cis-4-decenoyl carnitine	Known	Carnitine metabolism	Lipid	7660	15	-0.0623569	0.045913	0.174415	-0.0181325	0.1826	0.920899	-0.212968	0.135239	0.115313	-0.0397908	0.0921266	0.665804	-0.0942386	0.0625861	0.132133	-0.147129	0.0735032	0.0453203	0.0701451	0.105542	0.506293	-0.265937	0.172316	0.122755	0.171945	0.134786	0.202065	0.100973	0.104049	0.33183	0.0121241	0.124492	0.922418
M38768	15-methylpalmitate (isobar with 2-methylpalmitate)	Known	Fatty acid, branched	Lipid	7371	14	0.036379	0.136931	0.79049	0.537158	0.391709	0.170275	0.640785	0.267448	0.0165786	-0.0509761	0.264124	0.846959	-0.117091	0.167352	0.484134	-0.323273	0.144054	0.0248256	-0.261982	0.205101	0.201485	0.179834	0.335273	0.591695	0.113957	0.241657	0.637236	0.297155	0.165363	0.0723371	-0.129287	0.25354	0.610103

## Sheet: Combine_known
				0.000162338			All			Knee			Hip			KneeHip			Spine			Hand			Finger			Thumb			THR			TJR			TKR
ID	Metabolite	Status	Pathway	Super.pathway	Total.N	NSNPs	beta.AllOA	se.AllOA	pvalue.AllOA	beta.FingerOA	se.FingerOA	pvalue.FingerOA	beta.HandOA	se.HandOA	pvalue.HandOA	beta.HipOA	se.HipOA	pvalue.HipOA	beta.KneeHipOA	se.KneeHipOA	pvalue.KneeHipOA	beta.KneeOA	se.KneeOA	pvalue.KneeOA	beta.SpineOA	se.SpineOA	pvalue.SpineOA	beta.ThumbOA	se.ThumbOA	pvalue.ThumbOA	beta.THR	se.THR	pvalue.THR	beta.TJR	se.TJR	pvalue.TJR	beta.TKR	se.TKR	pvalue.TKR
M00053	glutamine	Known	Glutamate metabolism	Amino acid	7821	6	-0.0995978	0.325708	0.759766	-0.211499	1.02842	0.837061	-0.604778	0.51059	0.236227	-0.137277	0.391419	0.725802	-0.250766	0.307187	0.41431	-0.406576	0.354806	0.251832	-0.633102	0.438357	0.148666	-0.169713	0.925438	0.854495	0.655716	0.602617	0.276545	0.0249414	0.377561	0.947331	0.557996	0.521954	0.285047
M00054	tryptophan	Known	Tryptophan metabolism	Amino acid	7804	182	-0.0708802	0.0752202	0.346037	-0.354591	0.284534	0.212686	-0.312383	0.197783	0.114238	-0.382778	0.171715	0.025804	-0.0961151	0.110002	0.382251	-0.183837	0.113986	0.106786	-0.0733887	0.161264	0.649048	-0.418104	0.273008	0.125653	-0.126286	0.198701	0.525064	-0.125786	0.140059	0.369136	-0.285539	0.198885	0.151088
M00059	histidine	Known	Histidine metabolism	Amino acid	7804	6	-0.0240963	0.228889	0.916157	-1.10011	0.91114	0.227278	-0.303399	0.641088	0.636031	-0.68877	0.478871	0.150343	-0.131879	0.340719	0.69871	-0.275321	0.357283	0.440946	-0.219054	0.4916	0.655891	0.152244	1.15454	0.895091	-1.67321	0.573378	0.00352098	-0.644261	0.46605	0.166853	-0.438192	0.640862	0.494131
M00060	leucine	Known	Valine, leucine and isoleucine metabolism	Amino acid	7799	196	-0.0137212	0.07345	0.85181	0.410474	0.282541	0.146281	0.359676	0.197047	0.067951	-0.142615	0.144428	0.323423	-0.103448	0.098121	0.291752	-0.106528	0.114588	0.352545	0.373357	0.162234	0.0213718	0.163118	0.268323	0.543243	0.0240483	0.174855	0.890609	-0.22749	0.135937	0.0942289	-0.339689	0.192599	0.0777806
M00063	cholesterol	Known	Sterol, Steroid	Lipid	7813	42	-0.114528	0.0886239	0.196257	0.142197	0.330276	0.666803	-0.0259601	0.237208	0.912853	0.0136269	0.171767	0.936767	0.00878199	0.116113	0.939711	0.0782564	0.13984	0.575743	-0.310051	0.179893	0.0847919	-0.32818	0.313401	0.295027	-0.0820776	0.211818	0.698393	0.0527022	0.158609	0.73968	0.291604	0.223914	0.192813
M00064	phenylalanine	Known	Phenylalanine & tyrosine metabolism	Amino acid	7803	4	-0.353054	0.355609	0.3208	-0.96985	1.20623	0.421375	-1.20345	0.948398	0.204467	-0.552637	0.69377	0.425701	-0.400935	0.403048	0.319855	0.0505729	0.554327	0.927308	-0.644642	0.65436	0.324551	-0.636738	1.12212	0.570414	-1.02842	0.842842	0.222397	-0.930999	0.56865	0.101587	-0.709407	0.962217	0.460962
M00513	creatinine	Known	Creatine metabolism	Amino acid	7810	25	0.0356608	0.135329	0.792156	-0.248426	0.483285	0.607226	-0.124978	0.33885	0.712254	-0.489876	0.266824	0.0663643	0.0747387	0.18308	0.683104	0.11376	0.222979	0.609923	-0.182407	0.323413	0.57275	-0.632726	0.587084	0.281148	0.248919	0.317881	0.433593	0.207022	0.25617	0.419007	0.237489	0.387186	0.539631
M00527	lactate	Known	Glycolysis, gluconeogenesis, pyruvate metabolism	Carbohydrate	7814	12	-0.135354	0.118457	0.253187	0.324035	0.479347	0.499046	0.654407	0.30452	0.0316361	-0.153016	0.237335	0.519104	-0.139041	0.15779	0.378223	-0.215398	0.190234	0.257516	-0.169329	0.267554	0.526813	0.0279858	0.433111	0.94848	-0.274065	0.286431	0.338655	-0.53189	0.243088	0.0286654	-0.360678	0.304705	0.236533
M00542	3-hydroxybutyrate (BHBA)	Known	Ketone bodies	Lipid	7820	9	0.00887979	0.0250314	0.72278	0.0457228	0.125857	0.716386	-0.00133553	0.083893	0.987299	-0.0782646	0.049916	0.116898	-0.0151871	0.0339379	0.654516	-0.0228274	0.0376955	0.544797	-0.0754821	0.0531509	0.155565	-0.0970112	0.11864	0.413531	0.0305786	0.0735108	0.677429	-0.0473288	0.0467596	0.311455	-0.0428832	0.0665985	0.519636
M00553	cotinine	Known	Tobacco metabolite	Xenobiotics	1270	18	0.00337375	0.00898455	0.707284	-0.0345094	0.0385464	0.370643	0.0200942	0.0244397	0.410965	0.0119986	0.0197867	0.544249	0.00565255	0.0130836	0.665716	0.0036134	0.0163451	0.825039	0.0467815	0.0210494	0.0262517	0.040573	0.0336173	0.227468	-0.00690202	0.0255888	0.78737	-0.0133861	0.0172402	0.437486	0.00232592	0.0258401	0.928278
M00569	caffeine	Known	Xanthine metabolism	Xenobiotics	7719	11	-0.0495043	0.0239641	0.0388503	-0.0404317	0.0862327	0.639164	-0.095524	0.0638598	0.134695	-0.032054	0.0459741	0.485666	-0.0677629	0.0300463	0.0241155	-0.0373997	0.0383543	0.329505	-0.00938534	0.0463117	0.839404	-0.220486	0.0896452	0.0139117	-0.0678927	0.0548584	0.215865	-0.116399	0.0418683	0.00543363	-0.0575539	0.065651	0.380668
M00575	arabinose	Known	Nucleotide sugars, pentose metabolism	Carbohydrate	5889	5	0.0068868	0.0816704	0.932799	0.376214	0.291685	0.197121	-0.00250835	0.126322	0.984158	-0.207634	0.140664	0.139916	-0.0575406	0.0933647	0.537697	0.0388382	0.109325	0.7224	-0.0206633	0.211045	0.922004	0.281981	0.284201	0.321106	-0.120618	0.171697	0.482364	-0.0254757	0.0786161	0.745899	0.139404	0.190142	0.463464
M00577	fructose	Known	Fructose, mannose, galactose, starch, and sucrose metabolism	Carbohydrate	7781	4	-0.0135888	0.137397	0.921216	-0.435717	0.593444	0.462816	-0.0569578	0.379744	0.880773	-0.187348	0.292129	0.521316	-0.01767	0.186022	0.924324	-0.0976662	0.214608	0.649043	-0.235134	0.31189	0.45091	-0.114359	0.532434	0.829934	-0.0600811	0.337652	0.858772	-0.0846847	0.261447	0.746008	0.0858897	0.361093	0.81199
M00584	mannose	Known	Fructose, mannose, galactose, starch, and sucrose metabolism	Carbohydrate	7793	25	-0.00309611	0.0721033	0.965749	-0.16539	0.275509	0.548303	-0.275999	0.156155	0.0771507	0.106255	0.139004	0.444626	0.0530621	0.0939077	0.572043	0.0425726	0.114236	0.709393	0.138426	0.129272	0.284256	0.051105	0.242054	0.832786	0.075871	0.173258	0.661454	-0.142297	0.129549	0.272031	-0.0526016	0.179552	0.769553
M00599	pyruvate	Known	Glycolysis, gluconeogenesis, pyruvate metabolism	Carbohydrate	7682	13	-0.00879586	0.074898	0.906513	-0.280508	0.252478	0.26656	-0.0686314	0.238551	0.773575	0.062066	0.15342	0.685808	0.0796567	0.102671	0.437843	0.170295	0.101331	0.0928448	-0.263079	0.143402	0.0665708	-0.55269	0.246871	0.0251702	0.0804704	0.179424	0.653798	-0.135182	0.140082	0.334534	-0.366434	0.198863	0.0653809
M00606	uridine	Known	Pyrimidine metabolism, uracil containing	Nucleotide	7800	19	0.219657	0.136422	0.107369	-0.0985046	0.509009	0.84655	-0.355433	0.378594	0.347821	-0.129918	0.273633	0.634937	0.194096	0.184496	0.292785	0.245486	0.211687	0.246186	-0.264403	0.294676	0.369576	-1.26484	0.485523	0.00918479	-0.181107	0.330804	0.584052	-0.228119	0.240049	0.34196	-0.0683771	0.346713	0.843659
M01105	linoleate (18:2n6)	Known	Essential fatty acid	Lipid	7780	16	-0.00428879	0.103058	0.966805	-0.112379	0.373686	0.76362	0.0364531	0.268037	0.891821	-0.16387	0.201445	0.415948	-0.285581	0.144078	0.0474646	0.0131399	0.158042	0.933739	0.208311	0.217551	0.338302	0.413032	0.364079	0.256603	-0.402202	0.244817	0.10041	-0.0885998	0.198842	0.655902	0.161684	0.272311	0.552682
M01107	allantoin	Known	Purine metabolism, urate metabolism	Nucleotide	5705	16	-0.0541402	0.0493646	0.272755	-0.297296	0.206459	0.149876	-0.0727013	0.143013	0.611204	0.0392339	0.10133	0.698616	0.0461717	0.0666185	0.488262	-0.0613066	0.0701818	0.382369	0.0237334	0.121965	0.845712	0.11609	0.195553	0.552745	0.136108	0.152843	0.373195	0.0436429	0.118476	0.712597	0.0137798	0.142388	0.922904
M01110	arachidonate (20:4n6)	Known	Long chain fatty acid	Lipid	7816	23	0.17042	0.0644375	0.00817536	0.308832	0.222354	0.164857	0.152103	0.197674	0.441618	0.0294671	0.145483	0.83949	0.174191	0.0855547	0.0417484	0.357738	0.11623	0.00208497	0.104941	0.131777	0.425825	-0.0333953	0.257958	0.896993	-0.136091	0.139648	0.329791	0.0458209	0.109478	0.675553	0.258927	0.198196	0.19141
M01114	deoxycholate	Known	Bile acid metabolism	Lipid	5194	15	0.0284287	0.0323086	0.378909	-0.0356021	0.127233	0.779618	0.0596931	0.0874647	0.494934	0.0930087	0.0620977	0.13419	0.0311234	0.0435047	0.474359	0.0557909	0.0504993	0.269253	0.124034	0.0701878	0.0771984	0.0382216	0.1139	0.737195	0.0864028	0.10156	0.394904	0.0874268	0.0808185	0.279356	0.0977603	0.0821862	0.234244
M01121	margarate (17:0)	Known	Long chain fatty acid	Lipid	7796	6	0.0600102	0.135677	0.658271	-0.458005	0.426	0.282317	-0.0320833	0.304263	0.916022	-0.143157	0.202983	0.480645	-0.102849	0.181568	0.571088	0.072903	0.17975	0.685051	0.0831027	0.254902	0.74441	0.467415	0.377411	0.21554	-0.140179	0.276796	0.612552	-0.0942424	0.253747	0.710337	0.195874	0.338181	0.562456
M01123	inosine	Known	Purine metabolism, (hypo)xanthine, inosine containing	Nucleotide	2675	11	-0.044353	0.0237517	0.0618506	-0.007887	0.094272	0.933325	-0.0144054	0.0403176	0.720869	0.0252357	0.0288769	0.382169	0.00505038	0.0202152	0.802719	-0.00220093	0.0228861	0.923386	-0.00246683	0.0577578	0.965933	-0.0636976	0.0899597	0.478903	0.0723419	0.0611198	0.236568	-0.021897	0.044189	0.620226	-0.106454	0.0632193	0.0922038
M01125	isoleucine	Known	Valine, leucine and isoleucine metabolism	Amino acid	7801	17	0.0571892	0.148374	0.699912	0.470875	0.619449	0.447164	0.518601	0.4427	0.241418	0.128097	0.30612	0.675616	-0.101624	0.19983	0.611068	-0.227709	0.231208	0.324689	0.668851	0.352397	0.0576956	0.218287	0.614629	0.722475	-0.0112334	0.376393	0.976191	-0.000389908	0.278621	0.998883	-0.335834	0.401145	0.402486
M01284	threonine	Known	Glycine, serine and threonine metabolism	Amino acid	6020	17	-0.000624362	0.134066	0.996284	0.0361506	0.381666	0.924539	-0.279649	0.250764	0.26477	-0.176121	0.295918	0.55173	-0.090566	0.167995	0.589818	-0.180749	0.149499	0.226653	-0.027731	0.206294	0.893066	0.170664	0.369829	0.644463	-0.042061	0.351418	0.904729	-0.336238	0.259659	0.195348	-0.396293	0.256407	0.122211
M01299	tyrosine	Known	Phenylalanine & tyrosine metabolism	Amino acid	7807	30	0.200244	0.108597	0.065194	0.245055	0.380589	0.51965	0.191573	0.276668	0.488668	0.13426	0.26697	0.615034	0.103591	0.176762	0.557845	0.206839	0.199545	0.299944	0.181754	0.229934	0.42926	0.20826	0.387291	0.59076	-0.0964156	0.24436	0.693165	-0.112821	0.194078	0.561026	0.0793853	0.27524	0.773024
M01301	lysine	Known	Lysine metabolism	Amino acid	7812	22	-0.160235	0.142893	0.262133	-0.25022	0.542838	0.644836	-0.443105	0.349698	0.205116	-0.368977	0.292449	0.207064	-0.231368	0.188716	0.220194	-0.245998	0.227267	0.279067	-0.401081	0.310619	0.196623	-1.32782	0.498759	0.00776196	-0.549713	0.351228	0.117556	-0.224555	0.269136	0.404082	-0.448561	0.350296	0.200362
M01302	methionine	Known	Cysteine, methionine, SAM, taurine metabolism	Amino acid	7795	20	0.0331343	0.18162	0.855239	-0.985927	0.626321	0.115451	-0.826212	0.447313	0.0647391	0.0255952	0.331813	0.938514	0.0547787	0.226599	0.80898	0.0876308	0.265516	0.74137	0.545337	0.367712	0.13806	-0.24378	0.596255	0.682648	-0.038219	0.398802	0.923652	0.0531425	0.30174	0.8602	0.0417217	0.450303	0.92618
M01303	malate	Known	Krebs cycle	Energy	7384	15	0.0366278	0.0875842	0.6758	0.209641	0.395422	0.595994	0.389886	0.242185	0.107426	0.110987	0.224933	0.621714	0.0703189	0.120231	0.558639	0.0827746	0.141014	0.557207	0.383974	0.212993	0.0714262	-0.1928	0.304732	0.526939	0.0883303	0.194355	0.649485	0.03068	0.150014	0.837952	-0.0554429	0.213965	0.795541
M01336	palmitate (16:0)	Known	Long chain fatty acid	Lipid	7800	28	0.225813	0.119693	0.0592135	-0.558911	0.388516	0.15027	0.32559	0.263299	0.216245	0.268996	0.195057	0.167875	0.0211074	0.128939	0.869967	-0.0136243	0.15449	0.929727	0.486325	0.225182	0.030796	-0.0507985	0.36476	0.88924	0.436058	0.29195	0.135279	0.320182	0.237287	0.177226	0.301303	0.268485	0.261763
M01356	nonadecanoate (19:0)	Known	Long chain fatty acid	Lipid	7783	15	-0.016182	0.0725942	0.823605	-0.410367	0.34274	0.231186	-0.580376	0.205388	0.00471685	-0.179761	0.15156	0.235591	-0.0432421	0.102923	0.674383	-0.19463	0.125792	0.121807	-0.119811	0.166963	0.473011	-0.470759	0.259854	0.0700433	-0.0299016	0.179934	0.868015	0.171798	0.176331	0.329911	0.115282	0.292233	0.693222
M01358	stearate (18:0)	Known	Long chain fatty acid	Lipid	7803	38	-0.0761378	0.0834254	0.361429	0.224405	0.307772	0.465924	-0.151881	0.217861	0.485711	-0.0474002	0.155832	0.760995	-0.149603	0.113959	0.189256	-0.257755	0.126453	0.0415151	-0.229116	0.174924	0.190263	-0.393274	0.30539	0.197824	0.359079	0.185597	0.0530238	0.0379381	0.158026	0.810272	-0.156159	0.271672	0.565421
M01359	oleate (18:1n9)	Known	Long chain fatty acid	Lipid	7768	19	-0.0615799	0.0979106	0.529388	-0.213194	0.366625	0.5609	-0.219349	0.263774	0.405647	-0.256927	0.190812	0.178144	-0.304946	0.129055	0.0181321	-0.279126	0.149883	0.0625622	0.210012	0.212753	0.323583	-0.371853	0.340477	0.274766	-0.36077	0.229037	0.11522	-0.340192	0.18302	0.0630602	-0.226287	0.251817	0.368856
M01361	pentadecanoate (15:0)	Known	Long chain fatty acid	Lipid	7502	15	-0.301699	0.0984084	0.00217098	0.0300707	0.363819	0.934127	-0.110144	0.250491	0.660146	-0.291497	0.210665	0.166451	-0.218397	0.14303	0.126778	-0.247916	0.164729	0.132326	-0.38523	0.206717	0.0623841	0.45755	0.34681	0.187066	-0.177739	0.257465	0.489979	-0.182942	0.201554	0.36406	-0.127263	0.254212	0.616642
M01365	myristate (14:0)	Known	Long chain fatty acid	Lipid	7811	25	-0.0395288	0.0772775	0.608989	0.405748	0.262433	0.12208	0.118992	0.181	0.510914	-0.0429752	0.145303	0.767412	-0.108246	0.0967823	0.263374	-0.148335	0.112241	0.186312	-0.272335	0.177757	0.125506	0.108663	0.250615	0.664591	-0.0975789	0.158063	0.53701	-0.039918	0.135648	0.768547	-0.031491	0.193302	0.870588
M01444	pipecolate	Known	Lysine metabolism	Amino acid	7792	14	-0.166922	0.0611937	0.00637642	-0.10946	0.269503	0.68463	-0.0168014	0.167031	0.919877	-0.411786	0.143054	0.00399524	-0.178582	0.0898588	0.0468824	-0.0139617	0.0997328	0.888667	-0.194469	0.14714	0.186281	-0.23288	0.240142	0.332166	-0.506761	0.150946	0.000787258	-0.29811	0.113793	0.00879946	0.137798	0.182076	0.449157
M01493	ornithine	Known	Urea cycle; arginine-, proline-, metabolism	Amino acid	7746	11	-0.0266628	0.115161	0.816906	0.562908	0.482637	0.243487	0.504451	0.333235	0.130076	0.011651	0.248759	0.962644	0.0519266	0.156839	0.740583	-0.0401622	0.187724	0.830592	-0.0770536	0.264165	0.770525	1.15518	0.458626	0.0117757	-0.233949	0.304728	0.442648	-0.0249599	0.23593	0.915746	-0.0560165	0.309095	0.856189
M01494	5-oxoproline	Known	Glutathione metabolism	Amino acid	7802	24	-0.0503821	0.111908	0.652558	-0.136397	0.44039	0.756775	0.36653	0.313014	0.24161	-0.213645	0.180568	0.236739	-0.13712	0.149615	0.359414	-0.0297616	0.134481	0.824853	0.0695062	0.194568	0.720917	-0.0529615	0.427497	0.901405	-0.617725	0.212025	0.00357463	-0.429422	0.162952	0.00840701	-0.225074	0.22902	0.325722
M01508	pantothenate	Known	Pantothenate and CoA metabolism	Cofactors and vitamins	7604	26	-0.033183	0.0609712	0.586276	-0.113506	0.269706	0.673864	-0.399236	0.187395	0.0331342	-0.206788	0.12696	0.103361	0.0132688	0.0816958	0.870977	-0.0145986	0.0963919	0.87962	-0.0112565	0.141719	0.936692	-0.447827	0.223082	0.0447012	-0.145386	0.154736	0.347436	0.00648875	0.112954	0.95419	0.0835604	0.166	0.614701
M01515	salicylate	Known	Drug	Xenobiotics	2374	17	0.00942489	0.006373	0.139173	0.0345111	0.0299781	0.249645	0.00675495	0.016939	0.690054	0.0222865	0.0122996	0.0699912	-0.00199708	0.0104264	0.848103	-0.0010481	0.00925325	0.909818	0.0254921	0.0129818	0.0495682	0.0511782	0.0315568	0.104851	-0.00271748	0.0174635	0.876341	-0.019814	0.0148535	0.182215	-0.0298224	0.0213304	0.162079
M01558	4-acetamidobutanoate	Known	Guanidino and acetamido metabolism	Amino acid	6930	38	-0.0667291	0.0774259	0.388773	-0.124915	0.329448	0.704566	0.0759323	0.230534	0.741872	-0.0422545	0.173725	0.80783	-0.10319	0.12604	0.412955	-0.219126	0.157679	0.164622	0.109853	0.170276	0.518831	0.2822	0.281662	0.316388	0.0643428	0.210994	0.760403	-0.0780463	0.162499	0.631023	-0.475638	0.210651	0.0239492
M01561	alpha-tocopherol	Known	Tocopherol metabolism	Cofactors and vitamins	7725	8	-0.0651415	0.0884075	0.461225	-0.251963	0.374167	0.500695	0.159427	0.239488	0.505604	-0.234458	0.188007	0.212373	-0.159083	0.131363	0.225889	0.0118051	0.149799	0.937187	0.444556	0.197699	0.0245346	0.303566	0.326314	0.352222	-0.570386	0.231533	0.0137581	-0.184168	0.236073	0.435312	0.0213733	0.242278	0.929703
M01564	citrate	Known	Krebs cycle	Energy	7813	45	0.123201	0.0778143	0.11336	0.0923745	0.288723	0.749012	0.19299	0.204556	0.345448	0.238852	0.154018	0.120947	0.188886	0.100244	0.0595279	0.178741	0.123667	0.148362	-0.0378351	0.177423	0.831133	0.1791	0.272682	0.511305	0.318175	0.185398	0.0861313	0.129245	0.144416	0.370813	0.272308	0.207189	0.188747
M01572	glycerate	Known	Glycolysis, gluconeogenesis, pyruvate metabolism	Carbohydrate	7778	17	0.0196479	0.100798	0.845453	0.117635	0.370991	0.751181	0.0717392	0.275576	0.794614	0.032775	0.20518	0.873088	0.0325922	0.133599	0.807265	-0.125475	0.160948	0.435629	-0.0518687	0.212868	0.807489	-0.421986	0.353357	0.232392	0.256127	0.240722	0.28733	0.223165	0.188079	0.235406	0.270699	0.286432	0.344621
M01573	guanosine	Known	Purine metabolism, guanine containing	Nucleotide	2343	12	-0.0516494	0.0395682	0.191782	0.0678259	0.152034	0.655509	-0.0376786	0.10132	0.709985	-0.121285	0.0776388	0.118248	-0.0350947	0.0522632	0.501903	0.0177121	0.0613516	0.772812	0.0457826	0.0854299	0.592022	-0.141506	0.146746	0.334898	-0.134759	0.0934718	0.149385	-0.083921	0.0743652	0.25911	-0.116818	0.106223	0.271445
M01585	N-acetylalanine	Known	Alanine and aspartate metabolism	Amino acid	7720	21	-0.308029	0.160547	0.055032	-0.527902	0.616056	0.391497	0.140824	0.428703	0.742543	-0.231136	0.407562	0.570635	-0.269895	0.223944	0.228131	-0.270305	0.259206	0.29703	-0.0866339	0.362532	0.81113	-0.0494174	0.587055	0.932915	-0.638801	0.562291	0.255928	-0.800722	0.383344	0.0367272	-0.659727	0.448612	0.1414
M01604	urate	Known	Purine metabolism, urate metabolism	Nucleotide	7819	24	0.0519156	0.0951793	0.585444	-0.268576	0.500335	0.59141	-0.0144948	0.266462	0.956619	-0.125595	0.234817	0.592746	-0.067584	0.156373	0.665599	-0.0108145	0.149326	0.942266	0.30522	0.258125	0.237027	-0.239962	0.361239	0.506514	0.121821	0.287287	0.671537	-0.00129346	0.220823	0.995326	-0.0776471	0.336843	0.817692
M01605	ursodeoxycholate	Known	Bile acid metabolism	Lipid	5477	9	-0.0512007	0.0370714	0.167236	-0.104714	0.132146	0.42812	-0.0995702	0.0947318	0.293224	-0.0274273	0.06997	0.695068	-0.0755848	0.0468924	0.106988	-0.100341	0.0620795	0.106024	-0.20681	0.0869251	0.0173513	-0.148691	0.125696	0.23683	-0.00619955	0.0870514	0.943225	-0.10369	0.0653362	0.112507	-0.196865	0.103848	0.0579993
M01638	arginine	Known	Urea cycle; arginine-, proline-, metabolism	Amino acid	7528	20	-0.130156	0.0831881	0.117677	-0.114528	0.30981	0.711628	-0.130309	0.217972	0.549957	-0.581681	0.160266	0.000283999	-0.314264	0.116127	0.00680546	-0.109198	0.131117	0.404939	-0.0602368	0.187342	0.747806	0.228694	0.297444	0.441974	-0.748033	0.20972	0.000361355	-0.400698	0.158482	0.0114601	-0.467232	0.225209	0.0380181
M01640	ascorbate (Vitamin C)	Known	Ascorbate and aldarate metabolism	Cofactors and vitamins	2085	13	0.025645	0.0204342	0.209477	0.0168311	0.0557105	0.762563	0.0277658	0.0564257	0.622665	0.0322026	0.0705478	0.648056	0.0176712	0.0278712	0.52606	0.0684815	0.0397403	0.0848478	0.13678	0.0596437	0.0218321	-0.00780873	0.0761259	0.918299	-0.0491951	0.0640257	0.44227	0.0478874	0.0392671	0.222643	0.0458677	0.0541267	0.396765
M01644	heptanoate (7:0)	Known	Medium chain fatty acid	Lipid	7802	36	0.0103393	0.0782462	0.894875	0.0778417	0.32374	0.809985	-0.186892	0.226832	0.409983	0.195386	0.157576	0.214996	0.148456	0.105365	0.158844	0.122518	0.153992	0.426257	0.00481741	0.174248	0.977944	-0.499653	0.335967	0.13696	0.0957675	0.201079	0.633884	0.125993	0.15907	0.428326	0.42714	0.228306	0.0613576
M01645	laurate (12:0)	Known	Medium chain fatty acid	Lipid	7793	39	-0.0845369	0.0750638	0.260081	-0.455858	0.302168	0.131395	-0.364603	0.206902	0.0780358	0.00340696	0.15657	0.982639	-0.01764	0.101126	0.861524	-0.0933467	0.115128	0.417474	0.0842345	0.179775	0.639388	-0.425564	0.276658	0.123993	-0.142649	0.187768	0.447429	-0.105209	0.138374	0.447061	0.144599	0.197512	0.464106
M01649	valine	Known	Valine, leucine and isoleucine metabolism	Amino acid	7808	4	0.0029467	0.323195	0.992725	2.06283	1.2474	0.0981878	0.784096	0.834116	0.347201	1.54969	0.740803	0.0364465	0.0258094	0.401024	0.948684	-0.0858155	0.51076	0.866571	0.513374	0.666046	0.440838	1.36301	1.26259	0.280348	2.20411	0.88934	0.0131984	0.501888	0.580611	0.38736	1.46463	0.991941	0.139803
M01670	urea	Known	Urea cycle; arginine-, proline-, metabolism	Amino acid	7796	11	0.109852	0.134216	0.413085	-0.0613428	0.43134	0.886911	0.172621	0.462774	0.709139	0.0438032	0.217656	0.840504	0.0989114	0.160419	0.537511	0.124844	0.186528	0.503303	0.504738	0.282768	0.0742629	-0.0456452	0.40661	0.910619	-0.0539909	0.280188	0.847198	0.317141	0.210054	0.131092	0.222311	0.311727	0.475748
M01712	cortisol	Known	Sterol, Steroid	Lipid	7795	13	-0.0167307	0.0683002	0.806489	0.153148	0.280129	0.584582	-0.0401005	0.183209	0.826745	0.290691	0.184981	0.116074	0.116962	0.0989682	0.237281	-0.0783794	0.106901	0.463439	-0.0868593	0.151136	0.565489	-0.0503478	0.250508	0.840712	0.299975	0.177639	0.0912814	0.255132	0.138595	0.0656439	-0.0561833	0.182833	0.758621
M01769	cortisone	Known	Sterol, Steroid	Lipid	7575	37	-0.0972884	0.0774465	0.209043	0.309632	0.349954	0.376276	0.077441	0.240593	0.747547	0.0665891	0.184108	0.717588	0.068932	0.140088	0.622675	-0.0297504	0.153214	0.846039	-0.0606194	0.170724	0.722536	0.217734	0.327192	0.505756	0.165281	0.240503	0.491937	0.0229492	0.172858	0.89438	-0.261837	0.205498	0.202608
M01898	proline	Known	Urea cycle; arginine-, proline-, metabolism	Amino acid	7816	41	-0.023402	0.0604434	0.698628	0.119325	0.276692	0.666282	-0.088834	0.17395	0.60957	-0.316135	0.12855	0.0139232	-0.05649	0.0783229	0.470759	0.00738849	0.0960852	0.938707	0.034567	0.138811	0.803344	-0.255556	0.213468	0.231244	-0.360222	0.152516	0.0181836	-0.229209	0.116426	0.0489865	-0.230037	0.16725	0.169005
M02132	citrulline	Known	Urea cycle; arginine-, proline-, metabolism	Amino acid	7773	39	-0.0261061	0.0864018	0.76254	-0.0257135	0.321213	0.936196	-0.13837	0.22802	0.543961	-0.0894223	0.164619	0.586987	0.0398532	0.135811	0.769182	0.197457	0.129552	0.127472	0.0640658	0.184711	0.728709	0.0574621	0.305245	0.850682	-0.0620663	0.197717	0.753586	0.0558475	0.154122	0.717083	0.561665	0.219902	0.0106445
M02137	biliverdin	Known	Hemoglobin and porphyrin metabolism	Cofactors and vitamins	6686	32	-0.0149116	0.0324847	0.64621	0.0122049	0.101116	0.903927	-0.133771	0.0888133	0.132014	-0.154221	0.0631364	0.0145794	-0.0811754	0.0421374	0.0540484	-0.0385704	0.0530018	0.466786	-0.180049	0.0746781	0.0159088	-0.111031	0.122982	0.366621	-0.0912112	0.0758753	0.229317	-0.068297	0.0589282	0.246462	0.0190038	0.0857407	0.824592
M02342	serotonin (5HT)	Known	Tryptophan metabolism	Amino acid	6139	15	-0.0242287	0.062093	0.696388	0.0396632	0.271994	0.884061	0.254948	0.169663	0.132923	0.202871	0.141841	0.152641	0.0855183	0.0824832	0.299831	0.116776	0.0957858	0.222791	0.142808	0.139957	0.307553	-0.121401	0.236033	0.607016	0.0646434	0.167541	0.699618	-0.0404923	0.116805	0.728844	0.169606	0.172168	0.324565
M02730	gamma-glutamylglutamine	Known	gamma-glutamyl	Peptide	7662	19	0.067852	0.0939195	0.470019	0.594359	0.409095	0.146262	-0.51856	0.265968	0.0512113	0.294058	0.258248	0.254842	0.0718632	0.184706	0.697226	-0.255949	0.171323	0.135187	-0.124895	0.208039	0.548276	0.326132	0.35836	0.362788	0.486306	0.329475	0.139943	0.25952	0.185836	0.162564	-0.318125	0.281597	0.258596
M02734	gamma-glutamyltyrosine	Known	gamma-glutamyl	Peptide	7468	47	0.162606	0.0728574	0.0256255	0.103373	0.28833	0.719951	0.155829	0.19939	0.43449	0.355365	0.148687	0.0168472	0.128775	0.0985939	0.191513	0.135785	0.118179	0.250567	0.373184	0.178569	0.0366306	0.36977	0.268549	0.168537	0.180758	0.175518	0.303079	0.224978	0.137327	0.101367	0.28997	0.209345	0.166012
M03127	hypoxanthine	Known	Purine metabolism, (hypo)xanthine, inosine containing	Nucleotide	7287	20	-0.139073	0.0792306	0.0792084	0.0335881	0.302769	0.911667	-0.213159	0.21471	0.320819	0.0171206	0.151503	0.910027	-0.0241735	0.108532	0.823745	0.0940731	0.116221	0.418265	0.0421369	0.166192	0.799849	-0.221951	0.263645	0.399868	-0.218863	0.1836	0.233236	-0.0406304	0.147737	0.783302	0.165189	0.27583	0.549254
M03141	betaine	Known	Glycine, serine and threonine metabolism	Amino acid	7806	24	0.0424662	0.0905311	0.639014	0.437973	0.285232	0.124662	-0.310128	0.195674	0.112983	-0.18524	0.140551	0.187518	-0.126041	0.101314	0.213475	-0.185548	0.147399	0.208096	-0.0498713	0.159224	0.754118	-0.184048	0.266538	0.489871	0.0241247	0.172939	0.889056	-0.0864685	0.133071	0.515826	-0.0650842	0.20272	0.748169
M03147	xanthine	Known	Purine metabolism, (hypo)xanthine, inosine containing	Nucleotide	6845	5	0.0584777	0.225083	0.795014	-0.0187855	0.678981	0.977928	-0.200137	0.355147	0.573072	0.171627	0.27418	0.531339	-0.113943	0.18128	0.529645	-0.243941	0.212281	0.250499	0.156058	0.323648	0.629675	-0.0654222	0.484195	0.892521	-0.0717175	0.322392	0.82396	-0.124752	0.252913	0.621827	-0.903339	0.477245	0.0583817
M11438	phosphate	Known	Oxidative phosphorylation	Energy	7789	5	0.122419	0.212902	0.565291	0.509469	0.534203	0.340235	-0.424423	0.56109	0.449393	-0.394031	0.30383	0.194672	-0.604611	0.352594	0.0863908	-0.314625	0.245635	0.200242	0.0714785	0.344037	0.835413	-0.665951	0.768821	0.386382	-0.528872	0.364592	0.146896	-0.0404605	0.285709	0.887385	0.159923	0.40551	0.693303
M12017	3-methoxytyrosine	Known	Phenylalanine & tyrosine metabolism	Amino acid	5997	14	-0.0235678	0.0809157	0.77085	0.176878	0.299992	0.555453	0.24633	0.215376	0.252739	0.0329819	0.156094	0.832657	0.134226	0.110971	0.226449	0.300003	0.13255	0.0236161	-0.147978	0.162449	0.362339	-0.00831979	0.298249	0.977746	-0.182419	0.175876	0.29964	-0.0883301	0.135858	0.515586	0.00714475	0.212179	0.973138
M12035	pelargonate (9:0)	Known	Medium chain fatty acid	Lipid	7803	37	-0.108685	0.0794307	0.171217	0.477682	0.306917	0.119617	0.202137	0.201953	0.31687	-0.358418	0.149609	0.0165891	-0.248293	0.110016	0.0240153	-0.155079	0.124922	0.214453	0.0894549	0.166923	0.592024	-0.0444569	0.279024	0.873409	-0.371857	0.181692	0.0406945	-0.174642	0.144506	0.226837	0.17336	0.20876	0.406296
M12067	undecanoate (11:0)	Known	Medium chain fatty acid	Lipid	7500	26	-0.164269	0.107873	0.127809	0.235845	0.396712	0.552178	0.37962	0.293232	0.195456	-0.25755	0.223083	0.248293	-0.0698853	0.15335	0.648589	-0.167576	0.193413	0.38626	0.0665209	0.272601	0.807213	-0.37912	0.46551	0.415405	-0.17802	0.280234	0.525262	-0.236934	0.227121	0.296854	-0.264161	0.362256	0.465873
M12129	beta-hydroxyisovalerate	Known	Valine, leucine and isoleucine metabolism	Amino acid	7283	23	-0.0952291	0.0703563	0.175887	-0.0867142	0.26628	0.744689	-0.155158	0.191833	0.41862	0.0362815	0.139881	0.795347	-0.0755822	0.085579	0.377135	-0.0945202	0.0992359	0.340853	0.0203141	0.167061	0.903218	0.0929562	0.229958	0.686043	-0.0677125	0.166999	0.685134	-0.0595982	0.129898	0.646374	-0.0787554	0.167389	0.638003
M12261	taurodeoxycholate	Known	Bile acid metabolism	Lipid	1564	12	0.0182035	0.0259297	0.482659	-0.0568516	0.103401	0.582444	-0.0808261	0.0819255	0.323849	0.0910155	0.0553428	0.100057	0.0299677	0.0345405	0.385608	0.00267795	0.0410256	0.947955	-0.0373686	0.0630231	0.553224	-0.132994	0.0975874	0.172939	0.0446876	0.0666325	0.502439	0.0559097	0.051556	0.278167	0.00891807	0.0696334	0.898092
M15122	glycerol	Known	Glycerolipid metabolism	Lipid	7800	15	0.00362419	0.0936155	0.969119	0.390885	0.352857	0.267961	0.278414	0.314227	0.375603	-0.151302	0.164651	0.358133	0.135785	0.102806	0.186571	0.126756	0.141855	0.371557	0.152837	0.178475	0.391804	-0.330324	0.303418	0.276297	-0.207715	0.250444	0.406885	0.148678	0.178315	0.404397	0.128607	0.25114	0.608586
M15140	kynurenine	Known	Tryptophan metabolism	Amino acid	7816	39	0.177782	0.0721056	0.0136792	0.0851202	0.30584	0.78077	0.195884	0.203299	0.335283	0.371396	0.137679	0.0069853	0.36354	0.0940959	0.000111773	0.36098	0.11248	0.00133062	0.401952	0.164676	0.0146522	0.244605	0.272917	0.370113	0.378416	0.170173	0.0261681	0.368914	0.133578	0.00574842	0.0406343	0.196467	0.836146
M15335	mannitol	Known	Fructose, mannose, galactose, starch, and sucrose metabolism	Carbohydrate	5917	12	-0.034099	0.0267452	0.202325	-0.114204	0.114562	0.318824	-0.0802252	0.0703188	0.253921	0.0076451	0.0498667	0.878153	-0.0183001	0.0327044	0.575779	-0.0154195	0.0374072	0.680189	-0.0159813	0.0533859	0.76467	-0.119573	0.0924514	0.195885	0.0737123	0.0569825	0.195806	-0.0363645	0.0493749	0.461428	-0.00781325	0.0866053	0.928115
M15365	glycerol 3-phosphate (G3P)	Known	Glycerolipid metabolism	Lipid	7781	13	0.0284824	0.106918	0.789935	0.375604	0.514446	0.465321	0.532187	0.303735	0.0797494	-0.115037	0.22213	0.604542	0.198988	0.143375	0.165172	0.410828	0.167687	0.014287	-0.128413	0.235858	0.58613	0.324578	0.458088	0.478604	-0.282836	0.258367	0.273645	0.0381963	0.200603	0.84899	0.185167	0.286562	0.518171
M15488	acetylphosphate	Known	Oxidative phosphorylation	Energy	7789	15	-0.0856575	0.170133	0.614631	-0.298011	0.63384	0.638235	-0.134901	0.431243	0.754419	-0.0689945	0.317759	0.828108	-0.0110452	0.21362	0.958764	0.191842	0.257922	0.456998	-0.0435114	0.346814	0.900159	0.0668312	0.540767	0.901643	0.0857271	0.384212	0.823439	-0.544488	0.307957	0.0770498	-0.48915	0.43004	0.255349
M15500	carnitine	Known	Carnitine metabolism	Lipid	7797	214	0.0547274	0.07771	0.481276	0.72204	0.251957	0.0041605	0.232857	0.18558	0.209568	0.0855975	0.133239	0.520589	0.0459028	0.1009	0.649156	0.0326072	0.11825	0.782742	-0.0824722	0.144411	0.567935	0.364116	0.246283	0.139289	0.0330517	0.15902	0.835349	-0.0620426	0.13129	0.636527	-0.149039	0.191611	0.436675
M15506	choline	Known	Glycerolipid metabolism	Lipid	7750	22	0.0111875	0.153822	0.942021	1.64843	0.579074	0.00441793	0.445432	0.416732	0.285129	-0.624672	0.306928	0.0418267	-0.270872	0.207961	0.192742	-0.21547	0.23742	0.364117	-0.0565205	0.325244	0.862039	0.304572	0.564196	0.589312	-0.531044	0.359463	0.139588	-0.515572	0.288884	0.0743091	-0.590695	0.413491	0.153132
M15630	N-acetylornithine	Known	Urea cycle; arginine-, proline-, metabolism	Amino acid	7574	24	0.0157847	0.0182161	0.386202	0.0630328	0.0911826	0.489389	0.0494734	0.0753973	0.511715	-0.013735	0.0553662	0.804076	-0.0220295	0.0245986	0.370489	0.0464666	0.0407326	0.253964	-0.013001	0.0398299	0.744112	-0.0137718	0.100698	0.891218	-0.0695369	0.0605829	0.251052	-0.084293	0.0466822	0.0709691	-0.224466	0.0760515	0.00316233
M15650	N1-methyladenosine	Known	Purine metabolism, adenine containing	Nucleotide	7813	7	-0.38977	0.290098	0.179085	-0.842358	1.1338	0.457511	-0.697239	0.985019	0.479043	-0.170456	0.602613	0.777283	-0.759544	0.38009	0.0456815	-0.563441	0.446986	0.207476	0.434415	0.594894	0.465244	-0.596729	1.01338	0.555962	-0.129975	0.660403	0.843975	-0.568568	0.758819	0.453689	-0.0722908	0.733761	0.921519
M15676	3-methyl-2-oxovalerate	Known	Valine, leucine and isoleucine metabolism	Amino acid	7779	31	-0.116763	0.0880569	0.184843	-0.208759	0.371486	0.574144	-0.49189	0.216148	0.0228631	-0.381495	0.157976	0.0157399	-0.221371	0.104812	0.0346791	-0.0272163	0.121245	0.822389	-0.00168299	0.18651	0.9928	-0.654426	0.307114	0.0330983	-0.220715	0.197257	0.263173	-0.186477	0.154985	0.228902	-0.0769495	0.220111	0.726644
M15677	3-methylhistidine	Known	Histidine metabolism	Amino acid	5885	8	-0.0728184	0.0426533	0.0877818	-0.0885507	0.161432	0.583326	-0.112892	0.12496	0.366298	-0.0909425	0.0859605	0.290075	-0.114188	0.0607476	0.0601476	-0.064449	0.0660616	0.329267	-0.0369689	0.0926724	0.689952	-0.067232	0.156608	0.667704	-0.149624	0.103116	0.146776	-0.196812	0.0847918	0.0202803	-0.28448	0.120569	0.0183004
M15749	3-phenylpropionate (hydrocinnamate)	Known	Phenylalanine & tyrosine metabolism	Amino acid	6182	17	0.0485232	0.0449937	0.280836	-0.138623	0.168567	0.410871	-0.209206	0.113481	0.0652511	0.102139	0.112595	0.364333	0.0643327	0.0536958	0.23088	0.0591113	0.0624418	0.343811	0.0524041	0.113077	0.643052	-0.0801902	0.164148	0.625178	-0.0635045	0.098762	0.520221	0.0772701	0.0822854	0.347705	0.188033	0.116972	0.107942
M15753	hippurate	Known	Benzoate metabolism	Xenobiotics	7806	13	-0.059659	0.051314	0.244981	-0.0996624	0.177376	0.574205	-0.155256	0.137156	0.257648	-0.0062395	0.106471	0.953269	-0.0969077	0.0687827	0.158866	-0.144869	0.0798866	0.0697647	0.0777596	0.112227	0.488388	0.108843	0.173053	0.529377	-0.0174235	0.114797	0.879363	-0.129321	0.100401	0.197732	0.011564	0.121683	0.924288
M15778	benzoate	Known	Benzoate metabolism	Xenobiotics	7756	37	0.0214718	0.0861031	0.803072	-0.363272	0.348558	0.297313	0.191926	0.255288	0.452171	0.0537922	0.245109	0.82629	0.0301544	0.17679	0.864565	0.132278	0.166166	0.425996	0.231704	0.188194	0.218248	0.144052	0.316097	0.64859	0.0572844	0.219348	0.793971	-0.00235453	0.225881	0.991683	0.165222	0.231831	0.476042
M15958	phenylacetate	Known	Phenylalanine & tyrosine metabolism	Amino acid	4754	8	-0.0595836	0.0919335	0.51691	-0.668823	0.2762	0.0154558	-0.342644	0.193667	0.0768536	-0.21062	0.14344	0.14201	-0.108741	0.100888	0.281108	-0.119979	0.162216	0.459525	0.0373887	0.113992	0.742916	-0.389212	0.271534	0.151748	-0.224284	0.172487	0.193501	-0.18283	0.133361	0.170392	-0.203455	0.191358	0.287684
M15990	glycerophosphorylcholine (GPC)	Known	Glycerolipid metabolism	Lipid	7156	18	-0.0131504	0.0681377	0.846961	0.352039	0.263558	0.181643	0.188343	0.182545	0.302183	-0.0523921	0.185376	0.777464	-0.058318	0.0937794	0.534031	-0.0605154	0.10539	0.565829	-0.0526382	0.152286	0.729602	0.222259	0.241257	0.356917	-0.146264	0.217078	0.500448	-0.136417	0.127263	0.283751	-0.0698924	0.181081	0.699516
M15996	aspartate	Known	Alanine and aspartate metabolism	Amino acid	7721	4	0.235087	0.13989	0.0928586	1.2578	0.652076	0.0537421	0.892873	0.368885	0.0155007	-0.0560675	0.207598	0.787101	0.254987	0.130678	0.0510252	0.352977	0.150512	0.0190179	0.0838886	0.214485	0.695712	1.06585	0.510173	0.0366897	0.27945	0.334179	0.403026	0.327078	0.258581	0.20591	0.855916	0.368237	0.0201062
M16822	X-04499--3,4-dihydroxybutyrate	Identified	Butanoate metabolism	Amino acid	6948	18	0.0453775	0.0962238	0.637225	0.208916	0.387484	0.589776	0.387613	0.241043	0.107821	0.472521	0.186645	0.0113527	0.145022	0.121345	0.232038	-0.0837463	0.141956	0.555228	0.00919696	0.19629	0.96263	0.725322	0.329222	0.0275848	0.49461	0.22122	0.0253632	0.281218	0.170989	0.100041	-0.0150942	0.237678	0.949363
M17799	ibuprofen	Known	Drug	Xenobiotics	1976	115	-0.00508674	0.00730098	0.485978	-0.0376859	0.0294813	0.201144	-0.0240793	0.0200549	0.22988	0.00520788	0.0147287	0.723649	0.00352574	0.0111539	0.751928	0.000834242	0.0130409	0.948993	-0.00810067	0.0162019	0.617086	-0.00208004	0.0273295	0.939332	0.0173745	0.0185113	0.347941	0.0149519	0.0143167	0.296314	0.00749924	0.0194369	0.699627
M17805	dihomo-linoleate (20:2n6)	Known	Long chain fatty acid	Lipid	7800	8	-0.152025	0.103768	0.142908	-0.372955	0.325329	0.251633	0.207468	0.232663	0.372548	-0.468233	0.201175	0.0199391	-0.197678	0.131125	0.131668	-0.147059	0.153561	0.338236	-0.187987	0.182617	0.303287	0.0651351	0.297822	0.82688	-0.344109	0.193026	0.0746342	-0.0177294	0.151139	0.906618	0.172129	0.324459	0.595759
M17945	2-hydroxystearate	Known	Fatty acid, monohydroxy	Lipid	7763	32	0.00523216	0.0894722	0.953368	0.0408225	0.354977	0.908445	0.030458	0.245867	0.90141	0.0284764	0.184473	0.877321	0.172081	0.123499	0.163504	0.137154	0.144898	0.343862	-0.272029	0.208705	0.192433	0.165274	0.340941	0.627848	-0.0731845	0.225547	0.745578	-0.0298814	0.18009	0.868216	0.0500106	0.238746	0.83408
M18254	paraxanthine	Known	Xanthine metabolism	Xenobiotics	7504	13	-0.050641	0.0300651	0.0921087	-0.105672	0.120092	0.378901	-0.000501492	0.0812804	0.995077	-0.0858899	0.059796	0.150894	-0.111303	0.0443581	0.012101	-0.063168	0.05702	0.267939	-0.0316139	0.0733376	0.666415	-0.0844329	0.123744	0.495036	-0.140818	0.0789651	0.0745384	-0.125024	0.060899	0.0400747	-0.132009	0.0874344	0.131091
M18281	2-hydroxyhippurate (salicylurate)	Known	Benzoate metabolism	Xenobiotics	2592	12	0.00842764	0.010398	0.417651	-0.0179572	0.0410615	0.661876	-0.0138292	0.0284164	0.626498	0.041989	0.0207083	0.0425964	0.0186152	0.0140577	0.185438	0.0118102	0.01641	0.471713	-0.0380219	0.0298513	0.202766	0.00915472	0.0386934	0.81297	0.0207543	0.026351	0.430925	0.0224185	0.0254076	0.377584	0.0263566	0.0339497	0.437547
M18335	quinate	Known	Food component, Plant	Xenobiotics	6265	6	-0.0512713	0.0428183	0.231145	-0.256353	0.186609	0.169521	-0.284395	0.126401	0.0244526	-0.0100245	0.101617	0.921416	-0.110396	0.0635355	0.0822893	-0.0430064	0.10945	0.69437	0.174747	0.113283	0.122935	-0.11977	0.219121	0.58466	-0.0289034	0.104348	0.781787	-0.105769	0.0900861	0.24036	-0.0167247	0.193699	0.931193
M18349	indolelactate	Known	Tryptophan metabolism	Amino acid	7378	20	0.00314437	0.0658836	0.961935	-0.401521	0.257781	0.119327	-0.258998	0.19303	0.179677	0.152437	0.128161	0.234274	-0.0641496	0.088309	0.46758	-0.166814	0.101791	0.101258	0.0149777	0.146882	0.91878	0.212682	0.244108	0.383612	0.166141	0.177218	0.348505	0.0173095	0.132179	0.895811	-0.268333	0.195859	0.170678
M18357	glycylvaline	Known	Dipeptide	Peptide	2108	6	-0.0297765	0.0486059	0.540133	-0.100457	0.190916	0.598758	0.00540252	0.129897	0.966825	0.0379037	0.097276	0.696794	0.0223874	0.0662524	0.73543	-0.0128743	0.0775379	0.868126	0.00840619	0.110559	0.939392	-0.178805	0.20581	0.384964	0.0586324	0.11977	0.624458	-0.0162057	0.0927411	0.861283	-0.126137	0.144235	0.381832
M18369	gamma-glutamylleucine	Known	gamma-glutamyl	Peptide	7802	35	-0.162264	0.085139	0.0566672	0.00972404	0.308336	0.974841	-0.182783	0.219762	0.405559	-0.292959	0.173286	0.0909111	-0.217816	0.118686	0.066471	-0.107233	0.132274	0.417548	-0.0173651	0.180798	0.923483	-0.486931	0.300317	0.104934	-0.0804898	0.199589	0.686744	-0.025664	0.157891	0.870878	0.0373401	0.217382	0.863616
M18392	theobromine	Known	Xanthine metabolism	Xenobiotics	7768	5	-0.200666	0.070669	0.00451811	-0.28566	0.271579	0.292868	-0.0274507	0.1858	0.882545	-0.252408	0.12593	0.0450331	-0.244349	0.0847861	0.00395221	-0.260651	0.0991379	0.00855919	-0.143119	0.155063	0.356021	-0.158212	0.252698	0.531253	-0.212973	0.150772	0.157787	-0.54619	0.129249	2.38017e-05	-0.624181	0.16755	0.00019506
M18394	theophylline	Known	Xanthine metabolism	Xenobiotics	7393	11	0.0295407	0.0425882	0.487911	-0.44478	0.161158	0.00578195	-0.0419085	0.132793	0.752311	0.0619533	0.0829519	0.455149	0.0358915	0.0579201	0.535473	-0.00332893	0.0672902	0.960544	0.111765	0.0923819	0.226349	0.0410418	0.216014	0.849312	-0.0727927	0.101132	0.471661	-0.0266189	0.0818787	0.745104	0.0189052	0.116882	0.871505
M18467	eicosapentaenoate (EPA; 20:5n3)	Known	Essential fatty acid	Lipid	7816	11	-0.0679668	0.0645198	0.292146	-0.0862145	0.244618	0.724504	-0.360208	0.189891	0.0578383	-0.127467	0.180558	0.480214	-0.0834685	0.0845506	0.323544	0.120967	0.0919147	0.188148	-0.147922	0.133445	0.267653	-0.300417	0.229647	0.190817	-0.386446	0.14833	0.00917893	-0.125336	0.10761	0.244132	0.0118899	0.158287	0.940122
M18474	estrone 3-sulfate	Known	Sterol, Steroid	Lipid	957	10	-0.0226303	0.0169575	0.182031	-0.147453	0.0580353	0.0110619	-0.146666	0.0449896	0.00111417	0.0292874	0.0363054	0.419841	0.00314644	0.0206735	0.879032	-0.00177912	0.0245834	0.942307	-0.0536667	0.0352051	0.127408	-0.189897	0.0745762	0.0108856	0.00042429	0.0469709	0.992793	0.0119192	0.0335668	0.722523	-0.042131	0.0523003	0.420497
M18476	glycocholate	Known	Bile acid metabolism	Lipid	5995	9	-0.042715	0.02991	0.153258	-0.365071	0.17508	0.0370538	-0.0482662	0.14265	0.735096	0.130042	0.0865697	0.133054	-0.0204787	0.0403183	0.611505	0.0045559	0.0463863	0.92176	-0.0842286	0.066713	0.206751	-0.0525597	0.197068	0.789694	0.0205831	0.127361	0.871611	0.0515217	0.057073	0.366667	0.0512474	0.120688	0.671108
M18477	glycodeoxycholate	Known	Bile acid metabolism	Lipid	1477	6	-0.0155146	0.0277175	0.575656	-0.0873853	0.127508	0.493136	-0.00219478	0.0654782	0.97326	0.00565723	0.0484556	0.907058	0.00889986	0.0341517	0.794402	0.0122718	0.0381722	0.747843	-0.00469015	0.061728	0.939434	-0.0248665	0.101683	0.806807	0.0407013	0.0872922	0.641026	0.0407375	0.0489592	0.405369	0.00301081	0.0686834	0.965035
M18494	taurochenodeoxycholate	Known	Bile acid metabolism	Lipid	5716	13	0.00223183	0.0288755	0.938392	-0.215502	0.133023	0.105227	-0.211865	0.0938324	0.0239517	-0.0252396	0.0683986	0.712121	0.00954339	0.0395595	0.809368	0.0276733	0.0458383	0.546033	0.0375296	0.0743126	0.613542	-0.0156997	0.109516	0.886009	0.0667028	0.0716259	0.351716	0.0421541	0.0554943	0.447487	0.0940375	0.0805511	0.243038
M18497	taurocholate	Known	Bile acid metabolism	Lipid	4032	15	0.0287643	0.0227314	0.205728	0.251584	0.0840424	0.00275765	0.16746	0.0581633	0.0039877	0.0729134	0.0392892	0.0634802	-0.00615193	0.0307684	0.841525	-0.0380329	0.0372359	0.307063	0.034953	0.0583483	0.549146	0.301871	0.0821746	0.000239216	0.094096	0.0502706	0.0612358	0.0274532	0.040965	0.502754	0.0175194	0.0637067	0.783316
M19323	docosahexaenoate (DHA; 22:6n3)	Known	Essential fatty acid	Lipid	7818	7	0.0759557	0.0818207	0.353242	0.174096	0.304452	0.567435	-0.0105655	0.218942	0.961511	-0.122356	0.162801	0.452309	0.0349338	0.160055	0.827226	-0.0188644	0.145152	0.896596	0.135194	0.210217	0.520149	0.0158083	0.29074	0.956638	0.0820989	0.197188	0.677155	0.0173812	0.230503	0.939892	-0.209583	0.24638	0.394964
M19324	1-stearoylglycerophosphoinositol	Known	Lysolipid	Lipid	7694	6	0.0190728	0.0652064	0.769905	-0.0446905	0.242095	0.853544	0.116848	0.175815	0.506302	-0.0344014	0.118795	0.772133	0.0516414	0.0857913	0.547213	-0.116054	0.105782	0.272592	0.00425559	0.147882	0.977043	0.037355	0.231555	0.871839	-0.00507109	0.141397	0.971391	0.0453308	0.16681	0.785814	0.0192802	0.160317	0.904275
M19934	myo-inositol	linoleat	Inositol metabolism	Lipid	7803	40	0.079358	0.0688404	0.249	-0.263218	0.251175	0.294663	-0.0438858	0.187499	0.814939	0.132261	0.141395	0.349582	0.0260208	0.0902016	0.772984	0.158493	0.105541	0.13317	0.177668	0.169003	0.293132	-0.138932	0.236827	0.557446	-0.113472	0.173586	0.513309	-0.0820045	0.123962	0.508273	0.100065	0.171615	0.559842
M20489	glucose	Known	Glycolysis, gluconeogenesis, pyruvate metabolism	Carbohydrate	7773	33	0.0622375	0.0957377	0.515638	0.276132	0.335665	0.410712	0.246902	0.25863	0.339754	-0.0979304	0.181891	0.590301	-0.0421475	0.122571	0.730949	0.00630988	0.135647	0.962898	-0.246108	0.230663	0.285991	0.0559047	0.359532	0.876433	0.0157033	0.219579	0.942987	0.186192	0.174892	0.287052	0.0827569	0.237994	0.728046
M20675	1,5-anhydroglucitol (1,5-AG)	Known	Glycolysis, gluconeogenesis, pyruvate metabolism	Carbohydrate	7746	36	-0.107173	0.0562185	0.0566023	-0.0842545	0.196473	0.668043	-0.0416748	0.14231	0.769641	-0.0329081	0.10401	0.751704	-0.0632048	0.0741943	0.39428	-0.0842178	0.0834577	0.312923	-0.096858	0.109197	0.375076	0.0688813	0.182691	0.706146	-0.0361439	0.128089	0.777806	-0.213698	0.126989	0.0924121	-0.20524	0.141567	0.147122
M20699	erythritol	Known	Sugar, sugar substitute, starch	Xenobiotics	7776	25	-0.0538883	0.0576112	0.349593	-0.289745	0.191107	0.129483	0.0036698	0.19349	0.984868	-0.176703	0.0960017	0.0656765	-0.10473	0.0631372	0.0971637	-0.129789	0.0746872	0.0822517	-0.0627033	0.10753	0.559809	-0.00553173	0.192477	0.977072	-0.105286	0.117549	0.370427	-0.0234886	0.124206	0.850007	0.113567	0.194872	0.560043
M21044	2-hydroxybutyrate (AHB)	Known	Cysteine, methionine, SAM, taurine metabolism	Amino acid	7815	16	-0.0904407	0.0691574	0.190958	-0.293527	0.263313	0.264959	-0.108599	0.233398	0.641721	-0.0815965	0.137911	0.554076	-0.0272986	0.0949453	0.773714	0.00820219	0.11044	0.940797	-0.425821	0.165155	0.00992852	-0.563071	0.269558	0.0367193	-0.278376	0.166902	0.0953345	-0.114741	0.133092	0.388622	-0.282848	0.254661	0.266704
M21047	3-methyl-2-oxobutyrate	Known	Valine, leucine and isoleucine metabolism	Amino acid	7648	17	-0.110055	0.109988	0.317016	0.370892	0.433316	0.392031	-0.246673	0.304282	0.417554	0.00943585	0.217388	0.965378	-0.139415	0.144779	0.33557	-0.222946	0.177402	0.208853	0.115093	0.24932	0.644349	0.442537	0.522377	0.396906	-0.181318	0.27256	0.505896	-0.306556	0.21622	0.15625	-0.347223	0.299571	0.246429
M21049	1,6-anhydroglucose	Known	Glycolysis, gluconeogenesis, pyruvate metabolism	Carbohydrate	3663	12	0.0394831	0.0325773	0.22552	-0.0555697	0.137979	0.68714	0.124223	0.090633	0.170494	0.0715057	0.0633211	0.25879	0.0646412	0.042764	0.13064	0.0500185	0.0491954	0.309281	0.0674758	0.0695304	0.331822	-0.0102476	0.11664	0.929991	-0.00974658	0.0836868	0.907284	-0.0273978	0.0657831	0.677054	-0.0885725	0.0947378	0.349828
M21127	1-palmitoylglycerol (1-monopalmitin)	Known	Monoacylglycerol	Lipid	7429	7	0.0599859	0.141259	0.67109	0.352644	0.490613	0.472276	0.0231596	0.320138	0.942329	0.429393	0.249961	0.0858254	0.15765	0.167999	0.348038	0.0172927	0.18528	0.925639	-0.196807	0.279173	0.480834	0.237192	0.436079	0.586497	0.691593	0.312286	0.0267866	0.384842	0.236536	0.10374	0.480534	0.337319	0.154282
M21151	saccharin	Known	Food component, Plant	Xenobiotics	2449	10	0.0235144	0.0207782	0.257766	-0.0949183	0.0956513	0.321033	-0.0196496	0.0684205	0.773968	-0.0552165	0.0491316	0.261077	-0.0113156	0.0332104	0.733312	0.00861402	0.0388732	0.824631	0.0340626	0.0545833	0.532596	0.037437	0.0761732	0.623093	-0.0313118	0.0594145	0.59819	-0.0547329	0.0466327	0.240515	-0.0491509	0.0664518	0.459513
M21184	1-oleoylglycerol (1-monoolein)	Known	Monoacylglycerol	Lipid	5717	14	0.051924	0.0479257	0.278619	-0.103472	0.186507	0.57904	0.0712726	0.125776	0.570944	-0.227901	0.129433	0.0782799	0.0055086	0.0698524	0.937144	0.128371	0.0751444	0.087575	0.122923	0.109773	0.262801	-0.0510876	0.18109	0.777858	-0.179871	0.125311	0.151173	-0.0944758	0.097775	0.333915	-0.0651532	0.144994	0.653178
M21188	1-stearoylglycerol (1-monostearin)	Known	Monoacylglycerol	Lipid	6965	25	0.126507	0.0744621	0.089329	0.14348	0.288168	0.618553	0.255665	0.182238	0.16064	0.100484	0.147532	0.495808	-0.0516215	0.102024	0.612874	-0.148032	0.108676	0.173153	0.283241	0.162384	0.0811128	0.0866653	0.254951	0.73391	-0.10232	0.182533	0.575101	-0.151257	0.133187	0.256092	-0.124149	0.186827	0.506362
M22030	2-hydroxyisobutyrate	Known	Valine, leucine and isoleucine metabolism	Amino acid	6539	19	-0.109302	0.0781842	0.16211	-0.0664526	0.332515	0.841599	0.218769	0.226428	0.333957	-0.08653	0.154836	0.576264	0.0210683	0.108819	0.846483	0.194457	0.123803	0.116254	0.207978	0.178492	0.243941	-0.479133	0.316936	0.130594	-0.239904	0.196219	0.221469	-0.119043	0.149488	0.425835	0.130542	0.26909	0.627588
M22116	4-methyl-2-oxopentanoate	Known	Valine, leucine and isoleucine metabolism	Amino acid	7776	13	-0.0106136	0.10555	0.919903	0.684531	0.365194	0.060871	0.271301	0.257985	0.292977	0.0312077	0.201482	0.876907	0.0510242	0.12535	0.683967	0.0822533	0.158981	0.604893	0.235658	0.234768	0.315478	0.0735795	0.346577	0.83187	-0.0387924	0.227628	0.864679	0.0433738	0.177783	0.807254	-0.01038	0.266835	0.96897
M22130	phenyllactate (PLA)	Known	Phenylalanine & tyrosine metabolism	Amino acid	6064	16	-0.084834	0.0791851	0.284017	-0.514182	0.332782	0.122322	-0.315508	0.209946	0.132889	-0.173325	0.147262	0.2392	-0.19025	0.0994801	0.0558198	-0.220111	0.110914	0.0471979	-0.0745607	0.194332	0.701217	0.096969	0.272022	0.721485	-0.237616	0.181078	0.189443	-0.279009	0.139772	0.0459149	-0.350956	0.189139	0.0635187
M22138	homocitrulline	Known	Urea cycle; arginine-, proline-, metabolism	Amino acid	4135	8	0.0328231	0.072657	0.651447	0.131452	0.271037	0.62768	0.20896	0.190043	0.271534	-0.0235924	0.141963	0.86801	-0.0276068	0.0951078	0.771611	0.031805	0.128346	0.804283	0.0363691	0.157928	0.817867	0.0809891	0.250745	0.7467	-0.0393235	0.171321	0.818456	-0.0798403	0.133037	0.548416	-0.331712	0.210015	0.114229
M22175	aspartylphenylalanine	Known	Dipeptide	Peptide	3948	7	-0.0695884	0.0595441	0.24253	-0.482088	0.249418	0.0532549	-0.127287	0.144592	0.378686	0.242088	0.128705	0.0599793	-0.00519372	0.0724473	0.942849	-0.0938979	0.0857281	0.273386	-0.104593	0.121007	0.38739	-0.429698	0.236761	0.0695392	0.19143	0.157704	0.224804	-0.0428133	0.122035	0.725717	-0.0683418	0.153905	0.657006
M22177	levulinate (4-oxovalerate)	Known	Valine, leucine and isoleucine metabolism	Amino acid	6982	56	-0.0258177	0.0621837	0.678007	0.188465	0.272979	0.489942	0.14665	0.185985	0.4304	-0.0554503	0.135456	0.682276	-0.011952	0.0934599	0.898241	-0.0816418	0.107158	0.446132	-0.123069	0.137876	0.372065	0.0587621	0.249845	0.814058	0.00701094	0.164678	0.966041	0.0311168	0.128149	0.808146	-0.116975	0.170595	0.492911
M22189	palmitoylcarnitine	Known	Carnitine metabolism	Lipid	7701	9	0.239315	0.0910271	0.00856227	0.365571	0.350308	0.296684	0.444839	0.24537	0.0698425	-0.0439599	0.156777	0.779173	0.225383	0.122636	0.0660882	0.365753	0.143688	0.0109131	0.151862	0.179927	0.398658	0.235333	0.332098	0.478557	-0.198847	0.18506	0.282599	0.0435188	0.144097	0.762643	0.205177	0.268222	0.444299
M22842	cholate	Known	Bile acid metabolism	Lipid	5929	8	-0.0240073	0.0278705	0.389026	0.162822	0.103998	0.117435	0.160335	0.074492	0.0313677	-0.108104	0.0556661	0.0521359	0.0230567	0.0458096	0.614743	0.164705	0.0502215	0.00103967	0.0511677	0.0550282	0.352451	0.0988232	0.0982985	0.314734	-0.132225	0.0664825	0.0467152	-0.0386061	0.0625728	0.537249	0.0703196	0.0769347	0.360708
M27447	1-linoleoylglycerol (1-monolinolein)	Known	Monoacylglycerol	Lipid	2797	14	0.0128573	0.0375469	0.732025	0.0636641	0.146638	0.664174	0.0107377	0.0981526	0.912887	-0.0901599	0.0768611	0.240786	-0.0303075	0.0541072	0.575386	-0.033971	0.0635501	0.592958	0.109278	0.0827568	0.186677	0.257987	0.139317	0.0640548	-0.01824	0.0957946	0.84899	-0.116589	0.0720875	0.105808	-0.0744365	0.108747	0.493666
M27513	indoleacetate	Known	Tryptophan metabolism	Amino acid	7618	20	-0.0931501	0.0669346	0.164026	-0.045368	0.252264	0.857275	-0.122148	0.161934	0.450664	-0.086955	0.13711	0.525951	-0.186054	0.0941312	0.0480932	-0.325963	0.105862	0.00207603	-0.0465504	0.145481	0.748986	-0.340148	0.23954	0.155605	-0.0894866	0.156517	0.5675	-0.328244	0.117472	0.00520237	-0.520975	0.167874	0.00191338
M27531	hyodeoxycholate	Known	Bile acid metabolism	Lipid	6025	16	-0.000517928	0.026672	0.984507	0.0577052	0.103083	0.575619	-0.0140108	0.0753045	0.852401	-0.110319	0.0552099	0.0456971	0.0103765	0.0390152	0.790269	0.0743289	0.0468617	0.112709	0.0958232	0.0840857	0.254457	0.0123249	0.0961152	0.897966	-0.12304	0.0681765	0.0711172	-0.0509247	0.051143	0.31938	-0.098317	0.079025	0.213453
M27672	3-indoxyl sulfate	Known	Tryptophan metabolism	Amino acid	7787	4	0.0951686	0.0869257	0.273593	0.0811139	0.296339	0.7843	0.103737	0.206182	0.614871	-0.18066	0.185166	0.329229	0.0694963	0.16558	0.674695	0.0662453	0.125171	0.59664	0.0392126	0.171229	0.818864	0.131281	0.279319	0.638353	-0.328333	0.221168	0.137665	0.230866	0.164724	0.161055	0.0473599	0.213899	0.824771
M27710	N-acetylglycine	Known	Glycine, serine and threonine metabolism	Amino acid	7135	17	0.111475	0.042976	0.00948989	-0.125832	0.125789	0.317145	0.118584	0.0821546	0.1489	0.18786	0.0776144	0.0155021	0.175779	0.0547569	0.00132652	0.232096	0.0850398	0.00634768	0.179652	0.0681225	0.00835948	-0.0193086	0.120716	0.872921	0.215634	0.0940871	0.0219141	0.205094	0.0594423	0.000559962	0.00263445	0.109701	0.980841
M27716	bilirubin (Z,Z)	Known	Hemoglobin and porphyrin metabolism	Cofactors and vitamins	6812	21	-0.0081653	0.0202594	0.68692	0.217059	0.103007	0.0350986	0.0578983	0.0681457	0.395534	-0.0453345	0.0377268	0.229498	-0.00603738	0.0334551	0.85679	-0.00276084	0.0410011	0.946314	-0.124308	0.0579546	0.031959	0.179495	0.0968879	0.0639395	0.0116973	0.046333	0.800684	0.0176498	0.050396	0.726172	0.102747	0.0519023	0.0477447
M27718	creatine	Known	Creatine metabolism	Amino acid	7822	10	-0.0370088	0.0964678	0.701246	-0.118586	0.22845	0.603699	-0.0499139	0.157965	0.752018	0.131066	0.128377	0.307282	0.197753	0.0942322	0.0358546	0.149479	0.140782	0.288336	-0.154261	0.175497	0.379404	0.0572713	0.200733	0.775406	0.11069	0.142597	0.437605	0.193913	0.117104	0.0977432	0.283242	0.145648	0.051811
M27722	erythrose	Known	Fructose, mannose, galactose, starch, and sucrose metabolism	Carbohydrate	7263	7	0.0817628	0.0806139	0.310462	-0.465165	0.307625	0.130504	-0.359696	0.217598	0.0983249	0.488307	0.193809	0.0117514	0.119722	0.108083	0.267996	-0.120628	0.155405	0.437621	-0.0117335	0.190115	0.950787	-0.43227	0.318785	0.175102	0.344804	0.191471	0.0717314	-0.0805963	0.180893	0.655924	-0.59973	0.258166	0.0201769
M27728	glycerol 2-phosphate	Known	Chemical	Xenobiotics	5912	27	-0.0904426	0.0611135	0.138897	-0.589746	0.249843	0.0182519	-0.330589	0.165136	0.0452937	0.0893686	0.105836	0.39844	-0.0651053	0.0764213	0.394255	-0.106412	0.0967342	0.271313	0.0106545	0.123578	0.931294	0.0712657	0.201258	0.723264	0.146703	0.126085	0.244618	-0.0595017	0.103907	0.566887	-0.0533578	0.158094	0.735734
M27738	threonate	Known	Ascorbate and aldarate metabolism	Cofactors and vitamins	7782	15	-0.000284876	0.0523329	0.995657	0.236728	0.216702	0.274652	-0.0692048	0.172637	0.688517	-0.116076	0.108052	0.282704	0.0626902	0.0731197	0.391244	-0.0110532	0.104277	0.915583	-0.0448051	0.113218	0.692295	-0.143244	0.216568	0.508338	0.16983	0.136737	0.214231	0.0311925	0.128577	0.808317	0.0947553	0.193638	0.624599
M31453	cysteine	Known	Cysteine, methionine, SAM, taurine metabolism	Amino acid	7692	16	-0.0947664	0.0805602	0.239458	-0.208879	0.35136	0.552185	-0.119019	0.224559	0.596105	-0.173608	0.152923	0.256265	-0.0713282	0.101958	0.484187	-0.0937982	0.170821	0.582935	-0.08264	0.197693	0.675931	-0.286657	0.295612	0.332193	-0.186511	0.183638	0.309798	-0.191556	0.129035	0.137668	-0.552881	0.247856	0.0257039
M31522	pyroglutamylglycine	Known	Dipeptide	Peptide	1586	3	0.120402	0.0553883	0.029722	0.450971	0.215567	0.0364362	0.25069	0.184454	0.174118	0.0354182	0.109733	0.746872	0.0690492	0.0742705	0.352527	0.138439	0.0863197	0.108759	0.210373	0.122631	0.0862551	0.359887	0.20327	0.0766457	-0.0497198	0.133152	0.708847	0.102621	0.103574	0.321782	-0.000910264	0.14745	0.995074
M31536	N-(2-furoyl)glycine	Known	Food component, Plant	Xenobiotics	604	28	0.00848069	0.0110936	0.444588	0.0181888	0.0299059	0.543053	0.00775009	0.023538	0.74196	0.0100917	0.0160158	0.528624	0.00755455	0.0145654	0.603994	0.0244791	0.0179218	0.171976	0.0348865	0.0240521	0.146931	-0.0271894	0.0391834	0.487745	0.0179122	0.0260631	0.491918	0.0129316	0.0205639	0.529448	0.00377653	0.0206274	0.854733
M31548	DSGEGDFXAEGGGVR*	Known	Fibrinogen cleavage peptide	Peptide	5371	11	-0.0236173	0.0428098	0.581167	-0.018205	0.146704	0.901241	0.0646431	0.117007	0.580626	-0.0176964	0.085558	0.836138	-0.0679316	0.0576213	0.238425	-0.0505107	0.0643053	0.432171	0.00452332	0.0960574	0.962442	0.169952	0.146914	0.24735	-0.0706	0.0991591	0.476473	0.00242018	0.0820475	0.976468	0.033094	0.109986	0.763497
M31555	pyridoxate	Known	Vitamin B6 metabolism	Cofactors and vitamins	7703	12	0.119906	0.0631013	0.0574049	0.0802569	0.202284	0.691549	0.13522	0.142188	0.341608	0.182475	0.126264	0.148408	0.150504	0.0832129	0.0705028	0.143539	0.100133	0.151721	0.0430234	0.160972	0.78926	-0.0416042	0.190508	0.827129	0.0808947	0.205789	0.694249	0.0541712	0.119437	0.65015	0.0435996	0.144894	0.763485
M31591	androsterone sulfate	Known	Sterol, Steroid	Lipid	7785	27	0.0153905	0.0161337	0.340119	0.181205	0.069788	0.00941774	0.106682	0.0569136	0.0608684	0.0192119	0.0393722	0.625581	0.0653598	0.0335562	0.0514425	0.0821862	0.0314735	0.00902036	-0.0278175	0.0445364	0.532232	0.117214	0.0710855	0.099166	-0.0221452	0.038154	0.561635	0.0444061	0.029579	0.133285	0.070878	0.0679471	0.296886
M31787	3-carboxy-4-methyl-5-propyl-2-furanpropanoate (CMPF)	Known	Fatty acid, dicarboxylate	Lipid	7812	13	-0.0245249	0.0305113	0.421514	0.0930686	0.106556	0.382434	-0.0730595	0.0815351	0.370226	0.0408114	0.0602826	0.498405	-0.0368654	0.0398856	0.355342	-0.0950147	0.0429645	0.0270034	0.0429009	0.0708366	0.54476	0.00301036	0.112923	0.978732	0.072403	0.0740023	0.327882	0.0598359	0.0514283	0.244633	-0.05481	0.0690232	0.427149
M32197	3-(4-hydroxyphenyl)lactate	Known	Phenylalanine & tyrosine metabolism	Amino acid	7795	24	0.0682463	0.0660354	0.30138	-0.490418	0.286588	0.0870389	-0.0702717	0.182288	0.699868	0.0273711	0.134163	0.838343	0.0483747	0.116486	0.677933	0.0779845	0.104423	0.455176	0.364311	0.172155	0.0343297	-0.134167	0.289427	0.642964	0.0207463	0.17773	0.907075	0.0234926	0.126558	0.852737	-0.07663	0.188286	0.684017
M32198	acetylcarnitine	Known	Carnitine metabolism	Lipid	7805	19	0.10748	0.0803174	0.180832	-0.340776	0.285234	0.232195	0.194168	0.206037	0.345993	-0.074468	0.152801	0.626008	0.142973	0.103585	0.167512	0.261715	0.124629	0.0357326	-0.0439186	0.169996	0.796136	0.0295922	0.262332	0.910186	-0.115351	0.196176	0.556535	0.0553297	0.153584	0.718656	0.282138	0.214065	0.187504
M32315	serine	Known	Glycine, serine and threonine metabolism	Amino acid	7796	36	-0.0352123	0.125699	0.779377	0.340275	0.297334	0.25245	0.231796	0.213065	0.276633	-0.0244117	0.166617	0.883516	-0.0486846	0.1633	0.765604	-0.113379	0.17649	0.52061	0.0155203	0.184257	0.932872	0.631839	0.290779	0.0297864	-0.0714874	0.202259	0.723756	0.0232005	0.15572	0.881562	0.0647258	0.265925	0.807697
M32319	trans-4-hydroxyproline	Known	Urea cycle; arginine-, proline-, metabolism	Amino acid	7802	6	-0.027626	0.0764036	0.717666	-0.341057	0.352737	0.333601	-0.262327	0.204036	0.198552	0.189673	0.150654	0.20803	-0.0238292	0.129525	0.854034	0.0684062	0.117797	0.561435	0.21171	0.200087	0.290014	-0.585355	0.598961	0.328428	0.154153	0.184983	0.404657	0.177644	0.142887	0.213776	0.136502	0.199517	0.493871
M32322	glutamate	Known	Glutamate metabolism	Amino acid	7804	4	0.143824	0.148518	0.332845	0.467007	0.535677	0.383313	0.714136	0.376694	0.0579864	0.232204	0.260105	0.372001	-0.137619	0.221774	0.534905	0.093272	0.216727	0.666929	0.495379	0.307456	0.107132	1.16637	0.510175	0.0222413	0.301847	0.337737	0.371465	0.109658	0.260264	0.673511	-0.0505348	0.368192	0.890832
M32328	hexanoylcarnitine	Known	Carnitine metabolism	Lipid	7786	21	-0.0123772	0.0501	0.80487	0.0011185	0.156604	0.994301	0.120371	0.13897	0.3864	-0.109016	0.0803153	0.174671	-0.0874163	0.054024	0.105641	-0.0807697	0.0639468	0.206562	0.0788034	0.0955081	0.409317	0.0432496	0.180316	0.810443	-0.177573	0.0995653	0.0745082	-0.0197289	0.0904151	0.82727	-0.0340201	0.107806	0.75233
M32338	glycine	Known	Glycine, serine and threonine metabolism	Amino acid	7802	33	0.17362	0.0555909	0.00178916	-0.218285	0.194291	0.261228	-0.00628175	0.135193	0.96294	0.141131	0.0819645	0.0850963	0.207034	0.0918262	0.0241564	0.332215	0.101348	0.00104563	0.227157	0.113053	0.0445066	-0.0823735	0.150546	0.584265	0.0978302	0.121054	0.419001	0.192675	0.0945018	0.0414653	0.150422	0.135088	0.265487
M32339	alanine	Known	Alanine and aspartate metabolism	Amino acid	7788	37	0.0335002	0.0865546	0.698726	0.241253	0.337464	0.47467	0.144235	0.223708	0.519093	-0.104668	0.171513	0.541688	-0.0114879	0.120408	0.923991	0.0144564	0.135461	0.915011	-0.464329	0.189412	0.0142295	0.473574	0.306347	0.122136	-0.02214	0.206984	0.914817	-0.16389	0.161897	0.31139	-0.197723	0.233624	0.397369
M32346	glycochenodeoxycholate	Known	Bile acid metabolism	Lipid	7087	11	-0.0234578	0.0350235	0.503003	0.0133211	0.135761	0.921836	-0.00875237	0.0749492	0.907036	0.00556901	0.0609494	0.927198	0.0095934	0.0371708	0.796338	0.0609796	0.0474882	0.199107	-0.0450067	0.0687457	0.512671	0.00964147	0.101992	0.924687	-0.0128917	0.0740355	0.861764	-0.0469603	0.0589557	0.425721	0.0138881	0.094314	0.882932
M32348	2-aminobutyrate	Known	Butanoate metabolism	Amino acid	7814	41	-0.00552167	0.0803121	0.945187	0.277464	0.298522	0.352651	0.250147	0.204196	0.220561	0.0162209	0.159477	0.918985	0.201985	0.105946	0.0565869	0.213875	0.120105	0.0749555	-0.200905	0.173289	0.246308	0.356002	0.28956	0.2189	0.164669	0.19136	0.389503	0.279474	0.149882	0.0622334	0.397867	0.206099	0.0535499
M32379	scyllo-inositol	Known	Inositol metabolism	Lipid	6500	14	-0.00671391	0.0491217	0.891284	-0.0112135	0.190778	0.953129	0.0818242	0.138303	0.554099	0.125025	0.111917	0.263941	-0.0108242	0.0736368	0.883136	0.01794	0.103748	0.862715	-0.120991	0.13178	0.35855	-0.00239218	0.213183	0.991047	0.107774	0.120267	0.370186	0.0411679	0.0914528	0.652599	-0.241049	0.211335	0.254036
M32388	dodecanedioate	Known	Fatty acid, dicarboxylate	Lipid	6478	6	-0.135397	0.0693209	0.0507969	0.25459	0.238285	0.285328	0.0523321	0.170683	0.759144	-0.0248142	0.121902	0.838699	-0.108824	0.094073	0.247353	0.0499269	0.111755	0.655054	-0.161665	0.157784	0.305554	-0.244804	0.232811	0.293022	-0.0968375	0.146407	0.508338	-0.0709334	0.129732	0.584539	0.182635	0.183541	0.319705
M32393	gamma-glutamylvaline	Known	gamma-glutamyl	Peptide	7753	13	-0.104152	0.109911	0.343333	0.224702	0.453078	0.619933	-0.295389	0.279083	0.289861	-0.379042	0.246495	0.124114	-0.251923	0.145565	0.0835139	-0.406967	0.170279	0.0168484	0.106915	0.277461	0.699992	0.487355	0.400126	0.223222	-0.216778	0.250696	0.3872	-0.179574	0.234231	0.443287	-0.454615	0.278483	0.102581
M32405	indolepropionate	Known	Tryptophan metabolism	Amino acid	7803	17	0.127839	0.0438535	0.00355525	-0.0487422	0.177377	0.783474	-0.228919	0.146323	0.117704	0.119476	0.0836113	0.15302	0.163612	0.0564162	0.0037305	0.130735	0.069349	0.0594071	0.147815	0.112853	0.190263	-0.151825	0.159946	0.342507	0.140984	0.0990216	0.154514	0.103627	0.0794395	0.192069	0.187362	0.144265	0.194036
M32412	butyrylcarnitine	Known	Fatty acid metabolism (also BCAA metabolism)	Lipid	7796	49	0.00830363	0.026933	0.757849	-0.0787893	0.0666309	0.237018	-0.107179	0.0469141	0.0223381	0.0257246	0.038681	0.506022	0.00267023	0.0309157	0.931171	0.0338182	0.0321029	0.292143	-0.0259373	0.0407697	0.524652	-0.0864825	0.0592906	0.144669	0.00645872	0.0492816	0.89573	0.051582	0.0371078	0.164511	0.0741294	0.0486082	0.127249
M32418	myristoleate (14:1n5)	Known	Long chain fatty acid	Lipid	7804	14	0.00270775	0.0788237	0.972597	-0.0387853	0.222583	0.861668	0.0789287	0.153893	0.608034	0.093027	0.11857	0.432702	0.0251137	0.0760469	0.741219	0.00150788	0.0892106	0.986514	0.193666	0.124474	0.119736	0.0834311	0.208472	0.689008	-0.127174	0.136438	0.351283	-0.0159053	0.106282	0.88104	-0.0745559	0.150354	0.619987
M32425	dehydroisoandrosterone sulfate (DHEA-S)	Known	Sterol, Steroid	Lipid	7793	20	0.0218322	0.0402139	0.587197	0.105748	0.152272	0.48739	0.0452665	0.112072	0.686283	-0.0109774	0.0774707	0.887319	0.104394	0.0533074	0.0501906	0.167034	0.0629132	0.00793119	-0.010742	0.0883117	0.903187	0.339011	0.163495	0.0381232	-0.116772	0.0939939	0.214112	0.111127	0.0749143	0.137971	0.282533	0.113432	0.0127468
M32445	3-methylxanthine	Known	Xanthine metabolism	Xenobiotics	5396	13	0.0134315	0.0482861	0.780886	0.382036	0.189891	0.0442337	0.170803	0.104401	0.101832	0.0678705	0.0893678	0.447583	0.0575705	0.0536107	0.282884	0.104516	0.0622769	0.0932982	-0.0079417	0.0969004	0.934681	-0.00394535	0.157284	0.979988	0.0879623	0.104623	0.400486	0.0962912	0.0818651	0.239507	0.0740663	0.100798	0.46246
M32452	propionylcarnitine	Known	Fatty acid metabolism (also BCAA metabolism)	Lipid	7813	38	0.206302	0.0640351	0.00127428	0.333566	0.259986	0.199486	0.347031	0.183569	0.058696	0.1612	0.120679	0.181623	0.154388	0.089015	0.082847	0.253114	0.100716	0.0119656	0.0127719	0.135018	0.924637	0.606311	0.243845	0.0129021	0.321521	0.148259	0.03011	0.337813	0.119028	0.00453841	0.178849	0.171908	0.298165
M32489	caproate (6:0)	Known	Medium chain fatty acid	Lipid	7811	35	-0.10234	0.0850964	0.229119	0.72481	0.325283	0.0258641	0.556835	0.243643	0.0222861	-0.171288	0.179521	0.340011	-0.131633	0.123484	0.286429	-0.154316	0.132653	0.244707	0.143641	0.194855	0.461019	0.516593	0.33419	0.122151	-0.215253	0.229843	0.349004	-0.086115	0.169678	0.61179	-0.139816	0.227641	0.539088
M32492	caprylate (8:0)	Known	Medium chain fatty acid	Lipid	7802	45	-0.101689	0.0697232	0.144712	0.483752	0.278494	0.0823827	0.072806	0.199172	0.714706	-0.105228	0.143841	0.464438	-0.143765	0.0924006	0.119736	-0.0716207	0.108812	0.510406	-0.0844761	0.132172	0.522733	0.610195	0.267513	0.022549	-0.0399054	0.173179	0.817758	-0.133186	0.134416	0.32176	-0.0704419	0.186813	0.706121
M32497	10-undecenoate (11:1n1)	Known	Medium chain fatty acid	Lipid	7806	30	-0.0174719	0.0574294	0.760951	-0.138685	0.222871	0.533769	-0.0827403	0.0908059	0.362202	-0.0444465	0.121347	0.714159	-0.0224581	0.0791749	0.776678	-0.00798749	0.089794	0.929119	-0.11196	0.107613	0.298158	-0.0845206	0.123083	0.492273	-0.0837511	0.082406	0.309476	-0.0529818	0.0940839	0.573344	0.037653	0.201671	0.851892
M32504	docosapentaenoate (n3 DPA; 22:5n3)	Known	Essential fatty acid	Lipid	7821	11	0.140686	0.0633143	0.0262816	0.188418	0.241729	0.435709	0.331078	0.183982	0.0719384	0.0291094	0.125113	0.816021	0.0838166	0.0945223	0.37522	0.225025	0.109808	0.0404363	0.0625957	0.139578	0.653818	0.103488	0.226131	0.647208	-0.303044	0.183077	0.0978676	-0.0791208	0.129465	0.541109	0.202063	0.203825	0.321512
M32553	phenol sulfate	Known	Phenylalanine & tyrosine metabolism	Amino acid	7810	13	0.0632695	0.0511873	0.216443	-0.24456	0.20354	0.229544	-0.273658	0.144602	0.0584265	0.119122	0.119165	0.317485	0.0878486	0.0720747	0.222899	-0.0396176	0.0900102	0.659832	-0.279083	0.121271	0.0213738	-0.227097	0.220651	0.303379	0.0631172	0.141913	0.656494	0.292087	0.10088	0.00378691	0.19329	0.176074	0.272301
M32586	bilirubin (E,E)*	Known	Hemoglobin and porphyrin metabolism	Cofactors and vitamins	7748	17	0.0507481	0.0318735	0.111346	0.174056	0.121903	0.153342	0.0156672	0.0640557	0.806776	-0.0617213	0.049798	0.215185	0.0125923	0.0350235	0.719191	0.016229	0.0386495	0.674556	0.0350271	0.0753516	0.642039	-0.0213958	0.0883111	0.808565	-0.0194504	0.0589029	0.741241	0.000959054	0.0448188	0.982928	0.0788212	0.0639083	0.217446
M32593	heme*	Known	Hemoglobin and porphyrin metabolism	Cofactors and vitamins	6380	13	-0.0381482	0.05379	0.478196	-0.1296	0.193101	0.502124	-0.253826	0.179187	0.156617	-0.0239251	0.109003	0.826268	-0.0453781	0.076069	0.550815	-0.0686001	0.0889286	0.440466	0.0767186	0.133788	0.566352	-0.249479	0.187619	0.183615	-0.0663756	0.12872	0.606092	0.0341884	0.0995739	0.731337	0.265543	0.135603	0.0502015
M32635	1-linoleoylglycerophosphoethanolamine*	Known	Lysolipid	Lipid	7817	14	0.0178378	0.0642323	0.781236	-0.0637196	0.206423	0.757561	-0.161449	0.169836	0.341799	0.00880149	0.124695	0.943729	-0.0221249	0.0731843	0.76241	0.0513849	0.0981742	0.600692	-0.222073	0.137961	0.107468	-0.156494	0.189179	0.408108	-0.0267842	0.134209	0.841817	0.179636	0.103766	0.0834211	0.204743	0.150011	0.172301
M32654	3-dehydrocarnitine*	Known	Carnitine metabolism	Lipid	7809	27	0.016376	0.0700709	0.815213	0.315051	0.269764	0.242856	0.353849	0.199569	0.0762174	0.243205	0.137988	0.0779827	-0.00948255	0.0908683	0.916888	0.00239941	0.112668	0.983009	-0.0184605	0.152677	0.90376	0.495718	0.280086	0.0767478	0.451694	0.177162	0.0107842	0.17472	0.135861	0.198434	-0.286424	0.24468	0.241757
M32672	pyroglutamine*	Known	Glutamate metabolism	Amino acid	7800	17	0.0410109	0.0459788	0.372418	-0.0647854	0.182442	0.722514	-0.249499	0.14323	0.0815178	-0.0558818	0.106362	0.599309	-0.0131682	0.0598734	0.825922	-0.00961923	0.0677465	0.887089	0.0407699	0.103106	0.692535	0.0942419	0.160062	0.556005	-0.0698331	0.10167	0.492171	0.0118282	0.0826848	0.886249	0.0150598	0.147656	0.918763
M32675	C-glycosyltryptophan*	Known	Tryptophan metabolism	Amino acid	7786	18	0.363635	0.146546	0.013088	0.763526	0.53726	0.155274	0.310919	0.370742	0.401672	0.430825	0.29267	0.141007	0.428327	0.198619	0.0310426	0.155715	0.229525	0.497504	0.662017	0.336442	0.0491021	1.1063	0.518966	0.0330289	0.605335	0.353133	0.0864954	0.728163	0.282206	0.0098727	0.0300381	0.362446	0.93395
M32709	X-03056--N-[3-(2-Oxopyrrolidin-1-yl)propyl]acetamide	Identified	Polyamine metabolism	Amino acid	7812	28	0.0556964	0.0519628	0.283787	-0.187615	0.220418	0.394669	-0.0415427	0.138563	0.764321	0.125336	0.101045	0.214828	0.103097	0.068699	0.133431	0.0216489	0.0740197	0.769923	-0.00504943	0.117131	0.965614	0.000739973	0.189404	0.996883	0.200717	0.151679	0.185737	0.150518	0.0965559	0.119027	0.201808	0.143207	0.158775
M32739	X-11422--xanthine	Identified	Purine metabolism, (hypo)xanthine/inosine containing	Nucleotide	6346	14	-0.0717038	0.0919243	0.435373	0.0158009	0.390275	0.967705	-0.0204747	0.268833	0.939291	-0.117845	0.200067	0.555843	-0.196092	0.141912	0.167037	-0.33591	0.153849	0.0290083	-0.045728	0.195874	0.815407	-0.170789	0.363461	0.638429	-0.744891	0.224824	0.000922278	-0.561596	0.174748	0.00131013	-0.785852	0.291252	0.00697185
M32740	X-11423--O-sulfo-L-tyrosine	Identified	Phenylalanine & tyrosine metabolism	Amino acid	7765	49	-0.0603342	0.073871	0.41407	-0.916083	0.298202	0.00212616	-0.819895	0.208501	8.41231e-05	0.00458683	0.156947	0.976685	-0.0167551	0.122973	0.891623	-0.0126624	0.146194	0.930979	-0.0422226	0.168628	0.802286	-1.13829	0.278351	4.32445e-05	-0.0865876	0.184389	0.638646	-0.0150445	0.149565	0.919877	-0.0836939	0.232468	0.71883
M32762	X-11445--5-alpha-pregnan-3beta,20alpha-disulfate	Identified	Sterol/Steroid	Lipid	2570	13	0.0493866	0.0307162	0.107871	0.128894	0.116134	0.267054	0.127799	0.0860971	0.137715	0.0348104	0.0576066	0.545659	0.0438691	0.0407166	0.281291	0.0789206	0.0447326	0.077686	0.0494158	0.0662186	0.455514	0.0902347	0.108424	0.405275	-0.0516361	0.0737012	0.483543	0.0699397	0.0571493	0.221025	0.162003	0.0827123	0.0501557
M32836	HWESASXX*	Known	Polypeptide	Peptide	7700	6	0.102669	0.0602414	0.0883279	-0.283945	0.237477	0.231824	-0.114547	0.137874	0.406079	-0.218943	0.102746	0.0330963	-0.00109589	0.0807783	0.989176	0.063908	0.094099	0.497038	0.113597	0.115988	0.327391	-0.153112	0.184779	0.407321	-0.152722	0.17916	0.393973	-0.00261689	0.105271	0.980168	-0.0525753	0.142676	0.712505
M32910	X-11593--O-methylascorbate*	Identified	Ascorbate and aldarate metabolism	Cofactors and vitamins	7788	58	-0.0322578	0.0496693	0.516046	0.054251	0.217297	0.802848	-0.211002	0.130196	0.105093	-0.037024	0.0964234	0.700998	-0.0994797	0.0661333	0.132522	-0.0873151	0.0899709	0.331807	0.0111296	0.128256	0.930849	-0.240291	0.174551	0.168628	-0.0544497	0.113773	0.632236	-0.01605	0.103385	0.876628	0.0580032	0.145215	0.689576
M32980	adrenate (22:4n6)	Known	Long chain fatty acid	Lipid	7778	9	0.0369332	0.0814898	0.650387	0.352165	0.284805	0.216267	0.131187	0.216962	0.545409	0.221351	0.138345	0.109601	0.127484	0.094084	0.175416	0.156189	0.109622	0.154216	0.167368	0.167699	0.318267	0.144071	0.241229	0.550349	-0.0271728	0.167738	0.871309	-0.104037	0.140273	0.458287	0.00406869	0.191645	0.983062
M33009	homostachydrine*	Known	Food component, Plant	Xenobiotics	3003	7	0.0257303	0.0546725	0.637909	0.151485	0.204285	0.458366	-0.113169	0.146281	0.439143	-0.128421	0.116173	0.268973	0.00880977	0.0741263	0.905396	0.0250002	0.085381	0.769669	-0.00157644	0.121048	0.989609	-0.0944855	0.192332	0.623241	-0.333683	0.140904	0.0178769	-0.0531863	0.102023	0.602146	0.0499996	0.146607	0.73307
M33084	ADSGEGDFXAEGGGVR*	Known	Fibrinogen cleavage peptide	Peptide	5588	9	0.0505164	0.0497501	0.309914	-0.0419609	0.28436	0.882688	0.367922	0.198499	0.0638078	-0.0110829	0.166703	0.946993	0.275578	0.105587	0.00905493	0.279154	0.121744	0.02185	0.0947832	0.166739	0.569728	0.194741	0.269036	0.46916	0.178433	0.189474	0.346331	0.291723	0.158587	0.065839	0.0153578	0.13281	0.90794
M33131	X-11786--methylcysteine	Identified	Cysteine, methionine, SAM, taurine metabolism	Amino acid	2811	10	-0.0759718	0.0600086	0.205508	-0.421485	0.216311	0.051354	-0.0988278	0.14822	0.504922	-0.0517432	0.11739	0.659373	-0.125686	0.0746483	0.0922378	-0.134255	0.0851819	0.115004	-0.16284	0.132067	0.21757	-0.139693	0.204628	0.494817	-0.288285	0.135861	0.0338455	-0.147096	0.105469	0.16311	0.159044	0.143042	0.266196
M33138	X-11793--oxidized bilirubin*	Identified	Hemoglobin and porphyrin metabolism	Cofactors and vitamins	7611	24	0.00771767	0.0358018	0.829326	0.0637616	0.133243	0.632268	-0.141347	0.123913	0.253999	-0.0752293	0.0668162	0.260202	0.0211143	0.0466414	0.650769	0.0411269	0.0527426	0.435528	-0.0371026	0.0752553	0.621997	-0.246979	0.168644	0.143058	-0.0415441	0.0817235	0.611208	0.00392469	0.0618928	0.949439	0.119127	0.089989	0.185572
M33173	2-hydroxyacetaminophen sulfate*	Known	Drug	Xenobiotics	1688	52	-0.00556169	0.00278959	0.046182	0.00341293	0.0108094	0.752201	0.0131888	0.00676506	0.0512302	0.00605378	0.00559032	0.278851	-0.00258294	0.00323962	0.425277	-0.00702983	0.00415908	0.0909832	0.00425674	0.00731746	0.560752	-0.00747391	0.0109339	0.494259	-0.00210507	0.00618718	0.733683	-0.00401539	0.00498408	0.420449	-0.0140373	0.00792856	0.0766477
M33178	2-methoxyacetaminophen sulfate*	Known	Drug	Xenobiotics	1086	599	0.00140503	0.00187713	0.454159	0.00196352	0.00734271	0.789153	0.00196031	0.00517687	0.704935	6.46025e-05	0.00387895	0.986712	0.000454264	0.00262913	0.862823	0.00241691	0.00293401	0.410078	0.000583427	0.00415288	0.888275	-0.00929209	0.00706252	0.188278	-0.000163001	0.00466353	0.972118	-0.000399843	0.00359873	0.911532	0.0028544	0.00508659	0.574687
M33228	1-arachidonoylglycerophosphocholine*	Known	Lysolipid	Lipid	7507	22	0.0475239	0.0660454	0.471794	-0.0126345	0.245027	0.958876	-0.0790368	0.17201	0.645883	0.208592	0.102396	0.0416397	0.155038	0.0868432	0.0742181	0.133512	0.0803872	0.0967424	-0.107044	0.14308	0.454376	-0.0626464	0.243062	0.796609	0.212953	0.155068	0.169662	0.209826	0.120788	0.0823631	0.224792	0.145256	0.121729
M33230	1-palmitoleoylglycerophosphocholine*	Known	Lysolipid	Lipid	7812	14	-0.141131	0.0858461	0.100176	-0.0781628	0.352265	0.824402	-0.246467	0.242916	0.310286	-0.507792	0.174625	0.00363867	-0.260815	0.114807	0.0231011	-0.15156	0.189146	0.422967	-0.0803898	0.188256	0.669362	-0.134412	0.332352	0.6859	-0.772913	0.213868	0.000301544	-0.369806	0.173622	0.0331759	-0.371885	0.228404	0.103484
M33363	gamma-glutamylmethionine*	Known	gamma-glutamyl	Peptide	2240	10	-0.0516417	0.0622231	0.40657	0.0263965	0.254639	0.917437	-0.0910312	0.166022	0.583481	-0.0992089	0.129563	0.443842	-0.149189	0.083536	0.0741122	-0.129132	0.0958483	0.177897	-0.362589	0.135746	0.00756087	0.0162652	0.255575	0.949255	-0.0619754	0.151633	0.682746	-0.066442	0.117779	0.57267	-0.318793	0.17436	0.0674949
M33364	gamma-glutamylthreonine*	Known	gamma-glutamyl	Peptide	4016	7	0.0185683	0.107908	0.863378	-0.145602	0.404192	0.718675	0.398055	0.268317	0.137936	-0.0577557	0.193438	0.765264	-0.166885	0.13225	0.206988	-0.16625	0.15489	0.283116	0.248812	0.218752	0.255365	0.424752	0.316412	0.179466	-0.195945	0.232986	0.40034	-0.234198	0.189956	0.217612	-0.28501	0.285131	0.317516
M33384	salicyluric glucuronide*	Known	Drug	Xenobiotics	832	11	0.0363927	0.0113235	0.00130943	-0.0215009	0.0422428	0.610763	-0.0526564	0.0321322	0.101267	0.0146624	0.0208281	0.481448	0.0110599	0.0137649	0.421696	-0.0108606	0.0171768	0.527202	0.0385481	0.0241671	0.110698	-0.0645723	0.0412536	0.117524	0.0521314	0.0275282	0.0582585	0.0153748	0.019911	0.440008	-0.0238252	0.0305832	0.435963
M33420	gamma-tocopherol	Known	Tocopherol metabolism	Cofactors and vitamins	6226	13	-0.0414938	0.0411513	0.313299	-0.202847	0.176148	0.249498	-0.217223	0.114628	0.0580899	0.00216671	0.0801964	0.978446	-0.0158835	0.0565944	0.778975	0.0122593	0.0624443	0.844357	0.0328062	0.0874712	0.707622	-0.349763	0.147887	0.0180264	0.00481567	0.113522	0.966164	-0.0106818	0.0792184	0.892739	-0.0523951	0.134339	0.69652
M33422	gamma-glutamylphenylalanine	Known	gamma-glutamyl	Peptide	7753	35	-0.0274119	0.09831	0.780374	-0.40543	0.329162	0.218059	-0.048174	0.217808	0.824955	-0.15338	0.202449	0.448676	0.155388	0.132993	0.242648	0.200979	0.155567	0.196387	-0.307504	0.219662	0.161545	-0.417262	0.367587	0.256317	0.123131	0.236618	0.6028	0.129751	0.160855	0.41988	0.460245	0.224297	0.040175
M33423	p-acetamidophenylglucuronide	Known	Drug	Xenobiotics	1494	62	0.0011756	0.00145015	0.417551	-0.000308438	0.00569298	0.956793	0.00205564	0.00362494	0.570658	-0.000457428	0.00285199	0.872575	0.0011605	0.0020744	0.575861	0.000114725	0.00231572	0.960487	-0.000619992	0.00344686	0.857253	0.00490536	0.00533259	0.357634	0.00284194	0.00337738	0.400088	-0.000553306	0.00261667	0.832533	0.000379838	0.00399656	0.924282
M33441	isobutyrylcarnitine	Known	Valine, leucine and isoleucine metabolism	Amino acid	7812	15	0.0884498	0.0452873	0.05081	0.0858432	0.149233	0.565137	0.185384	0.110286	0.0927732	0.0513335	0.0798245	0.520173	0.076017	0.0550826	0.16757	0.0677799	0.0640096	0.289644	-0.0275408	0.0868327	0.751114	0.0553868	0.159654	0.728652	0.121908	0.121217	0.314557	0.128106	0.0995682	0.198227	0.16531	0.106002	0.118878
M33442	pseudouridine	Known	Pyrimidine metabolism, uracil containing	Nucleotide	7785	25	-0.180675	0.132829	0.173766	-0.513528	0.467871	0.272386	0.282705	0.364046	0.437417	0.223353	0.24941	0.370506	-0.285386	0.168219	0.0897875	-0.582104	0.210491	0.00568435	0.00271228	0.293789	0.992634	-0.490996	0.473987	0.300256	-0.107117	0.316567	0.735084	-0.134007	0.245832	0.585676	-0.526263	0.334056	0.11517
M33443	valerate	Known	Short chain fatty acid	Lipid	4102	9	-0.0909203	0.0959184	0.343184	-0.367253	0.44591	0.410165	-0.21786	0.260228	0.402486	0.12107	0.218407	0.579352	-0.0244544	0.129423	0.850132	-0.0313856	0.158387	0.842922	-0.169842	0.214324	0.428096	0.200202	0.346468	0.563373	0.365977	0.228377	0.109042	0.308123	0.187802	0.100864	-0.00867457	0.290377	0.976168
M33447	palmitoleate (16:1n7)	Known	Long chain fatty acid	Lipid	7776	9	0.0684125	0.0770054	0.374319	0.144257	0.258168	0.576318	0.415958	0.179887	0.0207597	0.0920023	0.172602	0.594011	-0.042779	0.0919255	0.64167	-0.07818	0.108176	0.469857	0.320721	0.146473	0.0285515	-0.224754	0.264722	0.395872	-0.172239	0.173558	0.321004	-0.168377	0.140492	0.230731	-0.402205	0.179572	0.0251037
M33453	alpha-ketoglutarate	Known	Krebs cycle	Energy	6130	16	-0.0256626	0.0542724	0.636322	0.237457	0.212716	0.264289	0.248711	0.151371	0.100372	-0.0565401	0.123864	0.648054	-0.0382969	0.0727197	0.598445	-0.0117482	0.0847696	0.889775	0.146543	0.118122	0.214748	0.524019	0.230654	0.0230935	-0.115564	0.149203	0.438611	-0.0903376	0.101817	0.374944	-0.0429304	0.145294	0.767633
M33477	erythronate*	Known	Aminosugars metabolism	Carbohydrate	7752	45	-0.0489104	0.0782964	0.532179	-0.394499	0.29899	0.187022	-0.36493	0.215829	0.0908688	-0.0943912	0.154771	0.541944	-0.074603	0.102823	0.468117	-0.0191111	0.121663	0.87518	0.0901029	0.175111	0.606868	-0.551433	0.280471	0.0492876	-0.139895	0.217215	0.519548	-0.0595827	0.142963	0.676846	0.111395	0.204085	0.585186
M33488	lathosterol	Known	Sterol, Steroid	Lipid	5457	16	0.00900393	0.0429452	0.833932	0.0385835	0.168714	0.819109	0.0612728	0.121535	0.614151	0.178933	0.096417	0.0634785	0.103999	0.0651281	0.110302	0.0367869	0.0619873	0.552874	0.190891	0.0970435	0.0491753	-0.103534	0.14622	0.478901	-0.0283784	0.107878	0.792504	0.105993	0.0898027	0.237886	-0.0908081	0.110864	0.412733
M33510	X-12095--N1-methyl-3-pyridone-4-carboxamide	Identified	NAD metabolism	Nucleotide	7711	21	-0.110519	0.0577286	0.0555626	0.0829733	0.266888	0.755883	0.2403	0.166479	0.148901	-0.144232	0.119816	0.228677	-0.115942	0.0820367	0.157568	-0.0439108	0.0946011	0.642527	-0.199558	0.123882	0.107209	0.252813	0.23849	0.289119	0.015793	0.151757	0.917116	-0.0578907	0.117378	0.621871	0.042042	0.16408	0.797774
M33515	X-12100--hydroxytryptophan*	Identified	Tryptophan metabolism	Amino acid	7499	42	-0.0791514	0.0780578	0.310578	-0.396338	0.305265	0.19417	-0.0778569	0.20962	0.710325	-0.0204069	0.18257	0.911001	-0.152714	0.105188	0.146552	-0.0580935	0.122628	0.635686	-0.148931	0.174643	0.393783	-0.195356	0.288056	0.497654	0.0139015	0.189663	0.941571	-0.0420449	0.144696	0.771377	-0.27156	0.214205	0.204884
M33587	eicosenoate (20:1n9 or 11)	Known	Long chain fatty acid	Lipid	7799	11	0.0508548	0.069815	0.466356	0.209987	0.245004	0.391405	0.0317154	0.175316	0.856443	-0.165792	0.133024	0.212643	-0.0518438	0.0909177	0.568523	-0.112737	0.101897	0.268562	-0.173313	0.144111	0.229117	0.114122	0.23059	0.620662	-0.188096	0.156	0.227916	-0.0833152	0.119409	0.485348	0.172656	0.167506	0.302662
M33666	X-12244--N-acetylcarnosine	Identified	Dipeptide	Peptide	6608	25	-0.0819877	0.0679668	0.227706	-0.018492	0.255327	0.942264	-0.272321	0.187061	0.145453	-0.0647355	0.132995	0.626435	-0.0532289	0.0907049	0.557314	-0.018767	0.108154	0.862242	-0.167849	0.152617	0.271417	-0.17795	0.266879	0.504913	-0.257281	0.173007	0.136986	-0.13078	0.123834	0.290926	-0.0944276	0.190185	0.619539
M33801	ADpSGEGDFXAEGGGVR*	Known	Fibrinogen cleavage peptide	Peptide	3939	7	-0.165625	0.0582385	0.00445629	0.317523	0.174574	0.068935	0.142323	0.117812	0.227027	-0.422734	0.115742	0.000259821	-0.125928	0.0776582	0.104895	-0.0182892	0.0812109	0.821819	-0.256103	0.114187	0.0249066	0.262694	0.162489	0.105945	-0.454535	0.116897	0.000100929	-0.307584	0.0968486	0.00149357	0.0394058	0.138723	0.776364
M33821	1-eicosatrienoylglycerophosphocholine*	Known	Lysolipid	Lipid	7809	20	-0.00688751	0.0793529	0.930834	-0.305868	0.24444	0.210825	0.0970167	0.163925	0.553959	-0.217493	0.106877	0.0418519	0.0181604	0.0785706	0.81721	0.112454	0.0910641	0.21687	-0.0358483	0.12471	0.773765	-0.0584945	0.210925	0.781532	-0.221224	0.139768	0.113468	-0.212197	0.102132	0.0377398	-0.13635	0.141464	0.335122
M33822	1-docosahexaenoylglycerophosphocholine*	Known	Lysolipid	Lipid	7798	8	-0.162494	0.0885713	0.0665623	-0.0766826	0.342599	0.822892	0.208212	0.353317	0.555655	-0.169143	0.175427	0.334958	-0.0623078	0.118535	0.599131	-0.163759	0.161487	0.31055	-0.579965	0.205298	0.00472817	-0.110721	0.323664	0.732285	-0.00246504	0.213078	0.99077	-0.107662	0.165713	0.515894	-0.254913	0.235812	0.279696
M33871	1-eicosadienoylglycerophosphocholine*	Known	Lysolipid	Lipid	6892	11	-0.112905	0.0644702	0.0798977	-0.126261	0.245148	0.606526	-0.204269	0.168755	0.226107	-0.303274	0.130292	0.0199302	-0.0871334	0.096906	0.36857	-0.109241	0.11105	0.325257	-0.0762857	0.155339	0.623362	-0.055632	0.215048	0.79587	-0.118523	0.139258	0.394715	-0.00696166	0.117669	0.952822	0.143341	0.168791	0.395758
M33883	X-12441--12-hydroxyeicosatetraenoate (12-HETE)	Identified	Eicosanoid	Lipid	2761	12	0.0199138	0.0227915	0.38226	0.0228049	0.101335	0.821945	0.0084908	0.058163	0.883935	0.0528195	0.0437491	0.227306	0.0653924	0.0295643	0.0269757	0.105937	0.0337301	0.00168523	0.083186	0.0477705	0.0816193	0.0106237	0.0789907	0.893013	0.0583371	0.0532117	0.272938	0.0550827	0.0512442	0.282417	0.0923365	0.0563397	0.101229
M33884	X-12442--5,8-tetradecadienoate	Identified	Long chain fatty acid	Lipid	7780	9	-0.113325	0.064176	0.0774219	0.513927	0.22377	0.0216376	0.189496	0.211581	0.370457	-0.0965259	0.135425	0.475992	-0.0997347	0.0911226	0.273731	-0.124404	0.0893458	0.163805	-0.147937	0.119445	0.215517	0.18224	0.213953	0.394338	-0.0997612	0.141903	0.482042	-0.074619	0.109073	0.493898	-0.0247506	0.155132	0.873239
M33935	piperine	Known	Food component, Plant	Xenobiotics	7173	8	-0.0416549	0.0442275	0.346279	-0.169136	0.148301	0.254082	-0.00339887	0.100979	0.973149	0.0702	0.0737609	0.341237	-0.0281764	0.055812	0.613668	-0.0335718	0.064292	0.601547	-0.0203179	0.0813443	0.80276	0.127395	0.168605	0.449899	0.0770953	0.0897962	0.390584	-0.0552391	0.0708956	0.435884	-0.143534	0.103885	0.167073
M33936	octanoylcarnitine	Known	Carnitine metabolism	Lipid	7790	25	-0.0399713	0.0344213	0.245546	0.0742695	0.136237	0.585651	0.00514973	0.12108	0.966075	-0.137209	0.0731339	0.0606371	-0.106916	0.0490932	0.0294204	-0.112702	0.0598466	0.059675	0.0641444	0.07945	0.419462	0.158985	0.156036	0.308249	-0.156645	0.110138	0.154952	-0.0687086	0.0851563	0.419751	0.0425354	0.0943646	0.652166
M33937	alpha-hydroxyisovalerate	Known	Valine, leucine and isoleucine metabolism	Amino acid	7668	16	-0.0261321	0.0517723	0.613734	0.197288	0.22167	0.373463	0.123623	0.200146	0.536796	-0.225326	0.112946	0.0460437	-0.195673	0.0782527	0.0124008	-0.000388699	0.0952405	0.996744	0.200589	0.133632	0.133342	0.0149582	0.208995	0.942943	-0.304109	0.136342	0.0257148	-0.182179	0.127237	0.1522	0.0396961	0.162952	0.807536
M33939	N-acetylthreonine	Known	Glycine, serine and threonine metabolism	Amino acid	6909	10	-0.158203	0.121732	0.193738	-0.147258	0.456596	0.747065	-0.260336	0.311624	0.403482	-0.33835	0.233727	0.14772	-0.168442	0.157691	0.28544	-0.169807	0.160526	0.290139	-0.620144	0.257806	0.0161518	0.18076	0.378416	0.632882	-0.383868	0.283974	0.176448	-0.131463	0.21795	0.546389	-0.00813956	0.327128	0.980149
M33941	decanoylcarnitine	Known	Carnitine metabolism	Lipid	7766	21	-0.0335986	0.0373569	0.368442	0.108401	0.145644	0.456704	0.0698179	0.113274	0.537656	-0.102309	0.0847372	0.227291	-0.117944	0.0546068	0.0307827	-0.145958	0.0703009	0.0378758	0.0389421	0.0845182	0.644975	0.0152856	0.153222	0.920534	-0.0260521	0.112779	0.817314	-0.0414366	0.0878841	0.63729	0.0135053	0.102754	0.895432
M33955	1-palmitoylglycerophosphocholine	Known	Lysolipid	Lipid	7803	28	0.0406525	0.103061	0.693247	0.465418	0.39927	0.243747	0.527352	0.300186	0.0789605	0.0318402	0.248737	0.898143	0.0083554	0.146646	0.954564	-0.170742	0.160434	0.287216	-0.172718	0.241893	0.475211	0.0800359	0.407749	0.844386	0.269204	0.246212	0.274225	0.108885	0.190311	0.567225	-0.096111	0.265256	0.717103
M33957	1-heptadecanoylglycerophosphocholine	Known	Lysolipid	Lipid	7422	8	0.0481267	0.0894415	0.590521	-0.283143	0.323636	0.381638	-0.0256509	0.200988	0.898446	0.109873	0.157335	0.484967	-0.147398	0.110873	0.183705	-0.12552	0.129696	0.333146	0.309246	0.166234	0.0628432	-0.334365	0.308136	0.277869	-0.094572	0.181741	0.602807	-0.139614	0.16837	0.406987	-0.260472	0.222311	0.241336
M33960	1-oleoylglycerophosphocholine	Known	Lysolipid	Lipid	7812	16	-0.0706054	0.119272	0.55387	-0.309037	0.331337	0.350977	-0.504712	0.232489	0.0299382	-0.235989	0.169243	0.163202	-0.190847	0.116731	0.102062	-0.0256182	0.183201	0.888789	-0.304892	0.209179	0.144959	-0.334868	0.335083	0.317621	-0.597227	0.209057	0.00427982	-0.284089	0.160995	0.077634	0.187623	0.22906	0.412729
M33961	1-stearoylglycerophosphocholine	Known	Lysolipid	Lipid	7817	12	-0.00926707	0.0822311	0.910272	-0.0611339	0.316353	0.846767	0.0400639	0.223824	0.85794	-0.171897	0.174552	0.324726	0.0802459	0.107302	0.45455	0.145811	0.126177	0.247841	-0.0382523	0.178305	0.830132	0.137954	0.309084	0.655359	0.284268	0.200554	0.156361	0.246436	0.155935	0.11402	0.298102	0.222352	0.180026
M33968	5-dodecenoate (12:1n7)	Known	Medium chain fatty acid	Lipid	7770	19	-0.082998	0.0437675	0.0579153	0.367542	0.190097	0.0531814	0.149114	0.138566	0.281875	-0.0220135	0.0948607	0.81649	-0.113383	0.0650115	0.0811515	-0.129032	0.0687823	0.0606627	-0.0799065	0.102516	0.435712	0.142589	0.185677	0.442522	-0.0770535	0.117084	0.510471	-0.0969175	0.0842943	0.250247	-0.170901	0.117095	0.144424
M33969	stearidonate (18:4n3)	Known	Long chain fatty acid	Lipid	7775	10	-0.0185517	0.0666155	0.780637	-0.311612	0.256778	0.224921	-0.148359	0.182791	0.417002	0.0959865	0.130748	0.462868	-0.0751374	0.106091	0.478798	-0.181908	0.103068	0.077574	0.0572014	0.130332	0.660741	-0.161445	0.221775	0.466633	-0.0457593	0.147305	0.756072	-0.220126	0.113296	0.0520239	-0.229095	0.162526	0.158663
M33971	10-heptadecenoate (17:1n7)	Known	Long chain fatty acid	Lipid	7795	5	0.0345426	0.118767	0.771171	-0.609371	0.580177	0.293571	-0.302429	0.403556	0.45361	-0.618985	0.302818	0.040945	-0.406613	0.204122	0.0463703	-0.309131	0.235641	0.189564	0.420613	0.265683	0.113389	-0.373534	0.545653	0.493619	-0.673967	0.355623	0.0580695	-0.56648	0.281935	0.0445102	-0.175365	0.322872	0.587031
M33972	10-nonadecenoate (19:1n9)	Known	Long chain fatty acid	Lipid	7789	7	0.0601691	0.0865195	0.486779	0.103718	0.321231	0.746789	0.128318	0.22627	0.570647	0.206878	0.173726	0.233719	-0.0912517	0.11763	0.437894	-0.30333	0.137428	0.027301	0.311897	0.184003	0.0900619	0.367408	0.397201	0.354971	0.322311	0.192371	0.0938436	-0.0222901	0.164199	0.892018	-0.113772	0.225408	0.613744
M33973	epiandrosterone sulfate	Known	Sterol, Steroid	Lipid	7769	16	0.0475903	0.0342717	0.164949	0.249776	0.145738	0.0865525	0.151768	0.0891934	0.0888378	0.0908836	0.0563848	0.106996	0.0973806	0.0323312	0.00259561	0.153154	0.0455007	0.00076272	0.0244884	0.053192	0.645245	0.316403	0.103022	0.00213183	-0.00505407	0.0684087	0.941105	0.110424	0.0444809	0.0130461	0.200553	0.099053	0.0428979
M34035	linolenate [alpha or gamma; (18:3n3 or 6)]	Known	Essential fatty acid	Lipid	7786	3	0.195709	0.200659	0.329396	0.161672	0.363943	0.656881	0.168961	0.26367	0.521651	-0.152999	0.239154	0.522335	0.00429983	0.163361	0.979001	-0.0844882	0.189136	0.655088	0.626166	0.452504	0.166426	-0.226877	0.350617	0.51758	0.0657651	0.284949	0.817474	0.160533	0.185032	0.385614	0.0116602	0.26594	0.965028
M34040	X-12510--2-aminooctanoic acid	Identified	Amino fatty acid	Amino acid	7566	21	-0.0476827	0.0567182	0.400519	-0.347074	0.125142	0.00554687	-0.216306	0.0881467	0.0141305	-0.0376571	0.0814105	0.643681	-0.121715	0.0592173	0.0398403	-0.139778	0.0521276	0.00733015	-0.0390847	0.0711221	0.582632	-0.293632	0.174115	0.091714	-0.100714	0.105482	0.339682	-0.16598	0.103268	0.107993	-0.25714	0.170584	0.131706
M34106	bilirubin (E,Z or Z,E)*	Known	Hemoglobin and porphyrin metabolism	Cofactors and vitamins	5295	21	-0.0554006	0.0343251	0.106528	-0.0358667	0.124341	0.773	-0.152256	0.0896731	0.0895259	-0.180434	0.0652025	0.00565251	-0.097373	0.0451552	0.0310519	-0.0584924	0.0514979	0.256031	-0.0801405	0.0691492	0.246476	-0.0469815	0.115569	0.684357	-0.16121	0.0805117	0.0452511	-0.100347	0.061598	0.103302	-0.0515755	0.109284	0.636971
M34109	metoprolol acid metabolite*	Known	Drug	Xenobiotics	286	35	-0.00478355	0.00385837	0.215055	-0.0099314	0.0144999	0.493387	-0.0188	0.0099741	0.0594454	0.00621602	0.00759838	0.413316	-0.00321226	0.00574752	0.576233	-0.00920389	0.00640575	0.15077	-0.00902221	0.00758119	0.234016	0.00828731	0.0137755	0.547443	-0.00164329	0.00994243	0.868723	0.00593062	0.00672163	0.377604	0.0135426	0.00958573	0.157718
M34214	1-arachidonoylglycerophosphoinositol*	Known	Lysolipid	Lipid	7797	20	0.119795	0.0613083	0.0507041	0.509433	0.234322	0.0296999	0.168796	0.162833	0.299912	0.133189	0.127054	0.294509	-0.00864647	0.0822955	0.916323	0.0432855	0.0888563	0.626158	0.228487	0.143793	0.11206	-0.159589	0.224029	0.476243	0.0541376	0.147011	0.712683	-0.0141004	0.106467	0.894637	-0.12978	0.153571	0.398067
M34283	asparagine	Known	Alanine and aspartate metabolism	Amino acid	7761	39	-0.0897689	0.0712561	0.207739	-0.276617	0.26064	0.288555	0.0240262	0.167923	0.886228	-0.0387959	0.133339	0.771085	-0.182526	0.0970414	0.0599849	-0.168087	0.103082	0.102971	-0.0231706	0.145506	0.873479	0.13303	0.225658	0.555511	0.122665	0.149261	0.411182	0.152193	0.141579	0.28239	0.0131364	0.17639	0.940634
M34365	3-(cystein-S-yl)acetaminophen*	Known	Drug	Xenobiotics	1024	54	0.0055927	0.00438545	0.202208	0.00984171	0.0155924	0.527918	-0.00101063	0.0109068	0.926173	-0.000884098	0.00867229	0.9188	0.0047951	0.00552371	0.385343	0.00255073	0.00656157	0.69747	0.00400251	0.00892332	0.65376	0.00607003	0.0147792	0.681282	-0.0127662	0.0100103	0.2022	-0.00763364	0.00775955	0.325227	-0.00975593	0.0111076	0.379776
M34384	stachydrine	Known	Food component, Plant	Xenobiotics	6745	7	0.0211387	0.0280675	0.451367	0.0345412	0.122996	0.778839	0.0908764	0.0777383	0.242402	-0.00307898	0.0558963	0.956072	-0.00699715	0.0556658	0.89997	-0.00885234	0.0441018	0.840913	0.0707923	0.0705578	0.315705	-0.148655	0.10197	0.144889	0.0300931	0.0668914	0.652797	0.021329	0.0512093	0.67704	-0.0208057	0.073471	0.777037
M34389	1-methylxanthine	Known	Xanthine metabolism	Xenobiotics	5504	14	0.055956	0.0422302	0.185163	-0.278726	0.216071	0.197059	0.131821	0.114108	0.247999	0.206874	0.0827944	0.0124669	0.126546	0.0761167	0.0964084	0.21901	0.092105	0.0174147	-0.0418643	0.124323	0.736314	-0.0931413	0.154306	0.5461	0.0571501	0.141095	0.685443	0.0541156	0.12045	0.65323	0.0520236	0.20319	0.797924
M34390	7-methylxanthine	Known	Xanthine metabolism	Xenobiotics	5901	9	-0.102755	0.0547376	0.0604867	0.0172351	0.22218	0.938168	0.109456	0.171758	0.52395	-0.102315	0.0878666	0.244246	-0.107501	0.0741746	0.147253	-0.117592	0.0668133	0.0784056	-0.0718598	0.153662	0.640036	0.0358784	0.172521	0.835256	-0.111235	0.100548	0.268601	-0.105741	0.0796515	0.18433	-0.157501	0.114294	0.168192
M34395	1-methylurate	Known	Xanthine metabolism	Xenobiotics	5520	16	0.0100709	0.0428977	0.814392	-0.0366567	0.198133	0.853221	0.069919	0.121421	0.564722	-0.0172162	0.0723084	0.811808	0.0141073	0.0572194	0.805258	0.0612874	0.0525034	0.243088	0.0551922	0.0943221	0.55845	-0.0449264	0.158631	0.777013	-0.142879	0.0865084	0.0986125	-0.0252671	0.0663106	0.703172	0.0172949	0.0900118	0.847633
M34400	1,7-dimethylurate	Known	Xanthine metabolism	Xenobiotics	6057	11	0.0536365	0.0430749	0.213061	0.184472	0.218962	0.399517	0.183876	0.169911	0.279169	0.172161	0.0881296	0.0507603	0.0991089	0.0584772	0.0901074	0.0759483	0.0694622	0.274228	0.205206	0.136524	0.132819	0.15221	0.153517	0.321448	0.123108	0.100319	0.21976	0.0148742	0.105768	0.888162	0.0077304	0.113681	0.945785
M34404	1,3,7-trimethylurate	Known	Xanthine metabolism	Xenobiotics	796	9	-0.0318082	0.0193002	0.0993381	-0.00999225	0.0711263	0.888276	-0.029526	0.0522342	0.571896	0.0102459	0.0394091	0.794872	-0.0387362	0.0244971	0.113819	-0.0508544	0.0293846	0.0835147	-0.00883258	0.046865	0.850509	-0.0506501	0.0756712	0.503276	0.0211971	0.0451794	0.638944	0.000662174	0.0353865	0.98507	-0.00380281	0.0489946	0.938133
M34407	isovalerylcarnitine	Known	Valine, leucine and isoleucine metabolism	Amino acid	7789	26	0.15804	0.0698911	0.0237446	0.0560187	0.20098	0.780454	0.411804	0.114348	0.000316596	-0.0303408	0.120528	0.801248	0.101119	0.0735695	0.169294	0.216447	0.0793664	0.00638764	0.0344592	0.102488	0.7367	0.516962	0.185982	0.00544193	-0.0329452	0.152532	0.828997	0.204761	0.119929	0.0877556	0.209508	0.137518	0.127636
M34409	stearoylcarnitine	Known	Carnitine metabolism	Lipid	7183	5	0.0416707	0.133567	0.755054	-0.287927	0.534797	0.590311	-0.4883	0.372079	0.1894	-0.121873	0.219081	0.578012	0.0153679	0.171961	0.928789	0.267916	0.174188	0.124029	0.271438	0.276738	0.326667	-0.724417	0.527985	0.170051	0.222627	0.342458	0.515637	0.368569	0.221032	0.0954168	0.370431	0.375195	0.323495
M34416	1-stearoylglycerophosphoethanolamine	Known	Lysolipid	Lipid	7369	10	-0.0414284	0.0659905	0.53014	-0.535406	0.229686	0.0197515	-0.221017	0.172376	0.199781	-0.154862	0.191224	0.418028	-0.0626271	0.0810987	0.439977	-0.0527007	0.124495	0.672065	-0.430132	0.139944	0.00211495	-0.467549	0.215703	0.0301921	-0.232398	0.235463	0.323651	-0.160026	0.117967	0.174929	0.111257	0.175378	0.525831
M34419	1-linoleoylglycerophosphocholine	Known	Lysolipid	Lipid	7795	14	0.00642192	0.0914677	0.944027	-1.56134	0.36867	2.28474e-05	-1.02969	0.241887	2.07278e-05	0.0111451	0.183219	0.951495	0.0643264	0.122037	0.598121	0.0753258	0.141039	0.593288	-0.0318373	0.201087	0.8742	-0.82152	0.349941	0.018895	-0.00607369	0.221505	0.978125	0.0791602	0.1693	0.640089	0.307175	0.239932	0.200455
M34420	bradykinin, des-arg(9)	Known	Polypeptide	Peptide	4570	23	0.0091589	0.0166096	0.581345	-0.0855321	0.0745064	0.250976	-0.11778	0.053585	0.0279484	-0.00646421	0.0330215	0.8448	0.00247847	0.0276021	0.928452	-0.00288032	0.0323015	0.928947	0.0770559	0.0430715	0.0736112	-0.0879614	0.069491	0.205586	0.0109282	0.0462355	0.813153	-0.0010785	0.0357124	0.975908	-0.0185099	0.0427364	0.664929
M34456	gamma-glutamylisoleucine*	Known	gamma-glutamyl	Peptide	5522	24	-0.0153503	0.0627035	0.806606	0.0806515	0.24012	0.736961	-0.109203	0.164582	0.506998	0.0263172	0.120579	0.82723	-0.0402028	0.0850365	0.636376	-0.0386541	0.098137	0.69367	-0.132122	0.153689	0.389971	0.0192448	0.221412	0.930736	-0.157884	0.159961	0.323635	-0.154347	0.166872	0.354997	-0.0888257	0.200392	0.657577
M34534	laurylcarnitine	Known	Carnitine metabolism	Lipid	5170	12	0.00988999	0.0553294	0.858136	-0.204031	0.2062	0.322427	-0.282454	0.140963	0.0450971	-0.134517	0.101306	0.184236	0.0285435	0.0750179	0.703582	0.0916654	0.0838661	0.274395	0.0415956	0.114872	0.717273	-0.00741006	0.187175	0.968421	-0.144459	0.177635	0.416085	0.125404	0.0949995	0.186818	0.480023	0.148476	0.00122495
M34674	X-12990--docosapentaenoic acid (n6-DPA)	Identified	Essential fatty acid	Lipid	2581	11	-0.0390607	0.0535437	0.465689	-0.0909303	0.201356	0.651564	-0.103139	0.138969	0.457985	-0.0265358	0.101452	0.79366	-0.0129787	0.0683815	0.849466	0.0402156	0.0824999	0.625931	-0.084034	0.11304	0.45724	-0.21616	0.207908	0.298483	-0.0549907	0.129541	0.671197	-0.141263	0.100276	0.158913	-0.260443	0.137203	0.0576662
M34732	isovalerate	Known	Fatty acid metabolism	Lipid	7080	5	-0.0976768	0.131717	0.458352	-0.353577	0.487788	0.468538	-0.258971	0.355204	0.465954	0.405234	0.301615	0.179094	-0.186287	0.205725	0.365193	-0.123428	0.206477	0.549987	-0.473055	0.294172	0.107815	0.34044	0.466551	0.465577	0.334067	0.368218	0.364273	0.316123	0.280747	0.260162	0.200816	0.351578	0.567874
M34878	X-13183--stearamide	Identified	Fatty acid amide	Lipid	2503	12	-0.0651709	0.0445333	0.143353	0.0203231	0.149089	0.891572	-0.01047	0.1234	0.932383	-0.0361419	0.0900179	0.688055	-0.0900819	0.0606584	0.137526	-0.137497	0.0752033	0.0674996	-0.122453	0.0856791	0.152946	0.162364	0.171693	0.344321	-0.04801	0.0932578	0.606687	0.0135635	0.0834452	0.870878	-0.0162086	0.118819	0.891494
M35114	7-methylguanine	Known	Purine metabolism, guanine containing	Nucleotide	6091	10	-0.149514	0.0728349	0.0400944	0.196898	0.294231	0.50337	-0.095577	0.221763	0.666478	-0.290049	0.147522	0.049282	-0.275929	0.09174	0.0026321	-0.216376	0.106336	0.0418684	0.023758	0.151419	0.875322	0.00101008	0.276159	0.997082	-0.248335	0.179061	0.165481	-0.101295	0.138513	0.464593	0.0172033	0.186223	0.926396
M35126	phenylacetylglutamine	Known	Phenylalanine & tyrosine metabolism	Amino acid	7812	15	-0.0879733	0.0405167	0.0299097	0.0171149	0.155903	0.912584	-0.0281941	0.133198	0.832364	-0.248956	0.0928883	0.00735852	-0.159221	0.0549633	0.00376922	-0.187203	0.0652817	0.0041358	-0.0595225	0.0815186	0.465286	-0.0848665	0.12974	0.513029	-0.379485	0.111095	0.00063577	-0.21997	0.0749225	0.00332507	-0.0564541	0.109042	0.604647
M35127	pro-hydroxy-pro	Known	Dipeptide	Peptide	7787	20	-0.109262	0.0724128	0.131329	-0.489614	0.286281	0.0872183	-0.406605	0.206843	0.0493259	-0.264617	0.185551	0.153835	-0.0711743	0.0982246	0.468693	0.0479504	0.114303	0.67485	0.195176	0.169892	0.250626	-0.58547	0.277325	0.0347609	-0.0741342	0.180205	0.680788	-0.0497289	0.145472	0.732468	-0.0240432	0.198639	0.903659
M35137	N2,N2-dimethylguanosine	Known	Purine metabolism, guanine containing	Nucleotide	5228	56	0.0536289	0.0666299	0.42089	0.206542	0.227476	0.363892	-0.0422243	0.188042	0.822332	0.0887867	0.142679	0.533757	0.0353531	0.0898298	0.693908	0.0890935	0.102508	0.384772	0.266489	0.134442	0.047458	0.0758878	0.234424	0.74615	0.179703	0.154717	0.24544	0.0630322	0.134053	0.63821	0.0346186	0.177706	0.845543
M35159	cysteine-glutathione disulfide	Known	Glutathione metabolism	Amino acid	1997	8	0.0125334	0.0506658	0.804619	0.170988	0.187643	0.362169	-0.0231949	0.132882	0.861431	0.0341463	0.103973	0.742599	0.0141816	0.0663872	0.830844	-0.0202155	0.0776844	0.794689	0.131539	0.127185	0.301028	0.0949234	0.181185	0.600345	0.0696929	0.119042	0.558245	0.03064	0.0899097	0.733264	0.0123765	0.132042	0.925322
M35160	oleoylcarnitine	Known	Carnitine metabolism	Lipid	7708	9	0.00072593	0.0868692	0.993332	0.302195	0.312971	0.33426	0.0592591	0.225106	0.792358	-0.281094	0.159009	0.0770967	-0.176224	0.107138	0.100004	-0.0689435	0.124234	0.57893	0.183513	0.183791	0.318042	-0.158521	0.307775	0.606514	-0.423362	0.192872	0.0281611	-0.331558	0.153958	0.0312744	-0.519992	0.231684	0.0248065
M35186	1-arachidonoylglycerophosphoethanolamine*	Known	Lysolipid	Lipid	7798	25	0.124052	0.0606504	0.0408191	-0.169136	0.262805	0.519847	0.200005	0.185633	0.281292	0.270303	0.127399	0.0338628	0.0675571	0.0809982	0.404249	0.0415233	0.0958776	0.664952	0.0705111	0.132937	0.595827	0.288764	0.23776	0.224549	0.10633	0.176603	0.547118	0.143115	0.137126	0.296637	0.197866	0.201854	0.326966
M35189	X-13431--nonanoylcarnitine*	Identified	Carnitine metabolism	Lipid	6591	22	0.0516249	0.0285077	0.0701549	0.0197997	0.110868	0.858261	0.0243841	0.100688	0.808644	0.0957374	0.0749352	0.201389	0.0381821	0.0374137	0.307474	0.0548006	0.0545741	0.315306	0.0438731	0.0795823	0.581433	0.225496	0.104066	0.0302454	0.0321221	0.0998063	0.74757	0.0317624	0.0536369	0.553734	-0.0125277	0.101719	0.90198
M35253	2-palmitoylglycerophosphocholine*	Known	Lysolipid	Lipid	7695	19	-0.226962	0.0880973	0.00998728	-0.187925	0.269741	0.485998	-0.0515207	0.184288	0.779811	-0.251355	0.17235	0.144732	-0.243079	0.11723	0.0381241	-0.248313	0.136099	0.0680753	-0.0333016	0.152475	0.827112	0.0731764	0.256886	0.775752	-0.404173	0.215734	0.0610024	-0.32492	0.164795	0.0486481	-0.515312	0.226569	0.0229413
M35254	2-oleoylglycerophosphocholine*	Known	Lysolipid	Lipid	7524	18	-0.0204359	0.0881294	0.816627	-0.358003	0.361683	0.322259	0.0980543	0.248073	0.692648	-0.0529074	0.176452	0.764299	-0.158039	0.122487	0.196964	-0.230192	0.142271	0.105665	0.247989	0.20519	0.226824	-0.487084	0.340944	0.15311	0.209753	0.214485	0.328105	-0.0971689	0.171148	0.570207	-0.23177	0.243435	0.341055
M35255	2-stearoylglycerophosphocholine*	Known	Lysolipid	Lipid	7730	13	-0.018577	0.0977728	0.849308	0.151222	0.250543	0.546124	0.0695211	0.174965	0.691115	0.126268	0.126962	0.319962	0.00858187	0.0864695	0.920942	-0.154446	0.100993	0.126199	0.18034	0.142917	0.207002	0.242121	0.228189	0.288664	0.193813	0.160882	0.228322	0.219265	0.130304	0.0924295	-0.115764	0.236239	0.624114
M35257	2-linoleoylglycerophosphocholine*	Known	Lysolipid	Lipid	6894	20	-0.000212105	0.0724397	0.997664	0.195135	0.280119	0.486045	-0.0264454	0.189374	0.888939	0.0373567	0.145685	0.797626	-0.0280009	0.0981354	0.775392	-0.0876789	0.118146	0.458011	-0.0873794	0.156124	0.575697	0.0636565	0.259112	0.805936	-0.154237	0.172533	0.371344	0.100189	0.136313	0.462343	0.01328	0.205299	0.948424
M35305	1-palmitoylglycerophosphoinositol*	Known	Lysolipid	Lipid	6282	8	0.0644047	0.0668773	0.335534	0.193424	0.250578	0.440167	0.164907	0.17244	0.338915	-0.120644	0.126358	0.339687	0.150351	0.0755462	0.0465698	0.265545	0.0897263	0.00308136	0.0362979	0.162031	0.822743	-0.278693	0.212659	0.190022	0.020398	0.138151	0.882619	0.217735	0.120311	0.0703326	0.324226	0.169494	0.0557605
M35320	catechol sulfate	Known	Benzoate metabolism	Xenobiotics	7807	9	-0.114054	0.0660403	0.08416	0.0206898	0.330486	0.950082	-0.297139	0.169474	0.0795505	-0.192455	0.127973	0.132613	-0.149395	0.0860918	0.0826883	-0.110342	0.0989791	0.264934	0.174299	0.136138	0.200437	-0.290689	0.233858	0.213862	-0.225306	0.156586	0.150189	-0.168274	0.123447	0.172841	-0.121782	0.172869	0.481137
M35322	hydroquinone sulfate	Known	Drug	Xenobiotics	451	15	-0.000893003	0.0222171	0.967938	0.0795651	0.0673704	0.237599	-0.0586153	0.0511573	0.251884	-0.0460473	0.0359565	0.200321	-0.00565072	0.0316277	0.858202	-0.010138	0.0284051	0.72116	-0.00891592	0.0422078	0.832701	0.0448986	0.0640978	0.483634	-0.0636231	0.0644774	0.323765	-0.0406988	0.038797	0.294169	-0.0271824	0.047725	0.568974
M35431	2-methylbutyroylcarnitine	Known	Valine, leucine and isoleucine metabolism	Amino acid	7420	25	0.00695607	0.107835	0.948567	0.354841	0.313641	0.257903	-0.12798	0.212481	0.546965	-0.0573812	0.151579	0.705017	0.0532925	0.102768	0.604061	0.127508	0.121655	0.294588	-0.225612	0.171892	0.189344	0.290618	0.284217	0.306534	-0.103602	0.190903	0.587339	0.117321	0.142211	0.409381	-0.109934	0.207448	0.596157
M35433	hydroxyisovaleroyl carnitine	Known	Valine, leucine and isoleucine metabolism	Amino acid	5588	8	0.00777746	0.0743003	0.916633	0.0193805	0.289077	0.946548	-0.0472421	0.186515	0.800045	-0.293653	0.138504	0.0339917	-0.0756716	0.104436	0.468713	-0.0672027	0.147776	0.649281	-0.095593	0.165561	0.563677	0.109578	0.2519	0.663559	-0.210922	0.191429	0.270535	-0.193873	0.184328	0.292898	-0.0918645	0.289328	0.750857
M35439	glutaroyl carnitine	Known	Lysine metabolism	Amino acid	7701	37	-0.0314047	0.0599599	0.600444	0.187141	0.183424	0.307604	0.0041976	0.119173	0.971902	-0.0989087	0.0963267	0.304512	-0.0795757	0.0603144	0.187053	-0.0157957	0.103498	0.878699	-0.18699	0.102309	0.0675935	0.198431	0.16105	0.21791	-0.0968862	0.115876	0.403089	-0.00140998	0.110156	0.989787	0.0294442	0.168623	0.861382
M35472	2-tetradecenoyl carnitine	Known	Carnitine metabolism	Lipid	6998	17	0.000626586	0.0416083	0.987985	0.0396704	0.149605	0.79088	-0.026584	0.104556	0.799297	-5.45665e-05	0.0802389	0.999457	0.0127938	0.0536006	0.811348	0.0323631	0.0616485	0.59961	0.0298011	0.087019	0.732	-0.0983771	0.142503	0.489973	0.0259223	0.103164	0.801604	0.132139	0.0808555	0.102205	0.00517959	0.117788	0.964925
M35527	4-hydroxyhippurate	Known	Benzoate metabolism	Xenobiotics	4368	7	0.0167777	0.0479802	0.726579	-0.125631	0.171529	0.463914	-0.0197925	0.120906	0.869966	0.0228948	0.0947048	0.808975	-0.00228592	0.061075	0.970144	-0.0220271	0.0750209	0.769054	0.0406146	0.0982308	0.679269	0.0416995	0.163747	0.798987	0.0399227	0.108205	0.712162	-0.051221	0.0839787	0.54191	-0.0936187	0.118262	0.428583
M35626	1-myristoylglycerophosphocholine	Known	Lysolipid	Lipid	7812	6	0.0450613	0.0795012	0.57085	0.64123	0.388474	0.0988129	0.505502	0.268672	0.0599061	0.119384	0.164248	0.467316	0.210405	0.209063	0.314213	0.248095	0.146099	0.0894844	0.351461	0.172735	0.0418826	0.360882	0.368768	0.32777	0.137824	0.197164	0.484532	0.0302231	0.15408	0.844491	-0.664845	0.269663	0.0136835
M35628	1-oleoylglycerophosphoethanolamine	Known	Lysolipid	Lipid	7749	9	-0.0509639	0.0906125	0.573818	-0.248672	0.339046	0.463287	0.014813	0.23466	0.949667	0.00920524	0.179521	0.959105	-0.199571	0.116296	0.0861508	-0.328974	0.150337	0.0286515	-0.189952	0.196166	0.332884	-0.741894	0.33699	0.0276986	0.0519253	0.233234	0.823822	-0.00185645	0.180936	0.991814	-0.549655	0.272346	0.0435678
M35631	1-palmitoylglycerophosphoethanolamine	Known	Lysolipid	Lipid	7763	27	-0.0901961	0.0616506	0.143462	-0.456497	0.239524	0.0566695	-0.0809284	0.18518	0.662094	0.0456032	0.124927	0.715082	-0.0428556	0.107306	0.689616	-0.0701399	0.122473	0.566849	-0.01861	0.147256	0.899432	-0.366159	0.232952	0.115992	-0.136618	0.150077	0.362653	-0.0740324	0.117429	0.528403	-0.302533	0.176008	0.0856391
M35635	3-(3-hydroxyphenyl)propionate	Known	Phenylalanine & tyrosine metabolism	Amino acid	1163	9	0.00548244	0.023898	0.81855	-0.0727789	0.0847873	0.390688	-0.00573038	0.0676292	0.932474	0.0325458	0.0439051	0.458525	-0.0104083	0.035858	0.771614	-0.0367478	0.0411822	0.37222	-0.068342	0.0678959	0.314141	-0.0962833	0.0929478	0.300256	0.140871	0.0611927	0.0213297	0.0949228	0.0473745	0.0451057	0.0296701	0.0677311	0.661344
M35669	tetradecanedioate	Known	Fatty acid, dicarboxylate	Lipid	6046	22	-0.00770419	0.029762	0.795743	0.13012	0.107292	0.225221	0.0938209	0.0735992	0.202396	0.0400308	0.0533328	0.452902	-0.020671	0.0396971	0.602562	-0.0355882	0.0459633	0.438769	-0.0755418	0.0588151	0.199004	0.0390145	0.110358	0.723693	0.136933	0.0674721	0.0424093	0.0273181	0.055847	0.624729	-0.0534038	0.0731321	0.465244
M35675	2-hydroxypalmitate	Known	Fatty acid, monohydroxy	Lipid	7797	46	-0.123794	0.0718838	0.0850444	-0.0447923	0.279014	0.872457	0.0129183	0.172615	0.940343	-0.257457	0.14669	0.0792412	-0.145618	0.0980046	0.137325	-0.130248	0.118524	0.271803	-0.474321	0.158597	0.00278312	-0.253641	0.233694	0.277764	-0.169337	0.188653	0.369392	-0.112156	0.123132	0.36237	-0.202322	0.194378	0.297934
M35678	hexadecanedioate	Known	Fatty acid, dicarboxylate	Lipid	6887	25	-0.0309258	0.0351498	0.378952	-0.0368655	0.152685	0.809207	0.0595982	0.0830914	0.473213	-0.0154816	0.0670004	0.817262	0.0123542	0.041765	0.767381	0.0172459	0.0485015	0.722158	-0.0920452	0.0681014	0.176507	-0.0441242	0.114447	0.699837	-0.132497	0.0931992	0.155128	0.00398852	0.0589945	0.946097	0.0980993	0.0839688	0.242693
M35718	dihomo-linolenate (20:3n3 or n6)	Known	Essential fatty acid	Lipid	7805	23	-0.120297	0.0691815	0.0820586	-0.15349	0.284389	0.589391	-0.183464	0.196937	0.351551	-0.317789	0.134836	0.0184306	-0.055648	0.0982136	0.570985	-0.0395215	0.107088	0.712086	-0.146909	0.148273	0.321783	-0.135048	0.280135	0.629748	-0.218898	0.159966	0.171187	-0.165286	0.159178	0.299095	-0.102868	0.183326	0.574716
M35854	threitol	Known	Nucleotide sugars, pentose metabolism	Carbohydrate	7381	10	0.0170833	0.0742352	0.817996	0.000636331	0.345255	0.998529	0.0933088	0.25028	0.709284	-0.281246	0.216436	0.193792	-0.051812	0.139834	0.710992	0.0629224	0.102199	0.538103	0.0253133	0.196691	0.897599	0.20177	0.271987	0.458187	-0.282381	0.178898	0.114462	-0.235502	0.200197	0.239454	-0.00650727	0.1756	0.970439
M36095	thymol sulfate	Known	Food component, Plant	Xenobiotics	4172	5	0.0213527	0.030241	0.480135	-0.0691302	0.147196	0.638607	0.076934	0.0936796	0.411506	-0.0641335	0.0757976	0.397488	-0.0103731	0.0523397	0.842898	0.0597417	0.0476329	0.209765	-0.114077	0.0858495	0.183913	-0.131391	0.109897	0.231862	0.0118703	0.072656	0.870222	-0.000811924	0.0713925	0.990926	-0.00696441	0.101517	0.945305
M36097	4-acetaminophen sulfate	Known	Drug	Xenobiotics	498	24	0.00233708	0.00296228	0.430144	-0.00743367	0.0116913	0.524886	0.00213717	0.00811889	0.79237	0.0230099	0.00628226	0.000249584	0.00684107	0.00390433	0.0797439	0.00726041	0.0045672	0.111906	0.00434845	0.00627072	0.488025	0.0142966	0.011041	0.19537	0.00741872	0.00758792	0.328222	0.00447395	0.00562766	0.426617	0.010758	0.00803387	0.180544
M36098	4-vinylphenol sulfate	Known	Benzoate metabolism	Xenobiotics	7483	9	0.0604763	0.0471666	0.199777	0.234179	0.188681	0.214557	0.050418	0.120567	0.675819	-0.0875052	0.0820736	0.286343	0.138869	0.0626709	0.0267016	0.154879	0.0827197	0.0611599	0.0175765	0.0892151	0.843817	0.0655729	0.15254	0.667287	-0.0949874	0.0993909	0.339227	0.118516	0.0757672	0.117767	0.279686	0.144833	0.0534708
M36099	4-ethylphenylsulfate	Known	Benzoate metabolism	Xenobiotics	6012	7	-0.0813998	0.040424	0.0440459	-0.128067	0.168083	0.446104	-0.0762253	0.102978	0.459173	0.00405756	0.0761843	0.957525	-0.0912844	0.0513008	0.0751747	-0.127389	0.059244	0.031536	-0.153732	0.0857359	0.0729599	-0.256301	0.142422	0.0719268	0.110715	0.10468	0.290213	-0.0470573	0.0708239	0.506417	-0.224552	0.116789	0.0545153
M36103	p-cresol sulfate	Known	Phenylalanine & tyrosine metabolism	Amino acid	7758	13	-0.00378501	0.0421428	0.928435	0.00438098	0.162569	0.978501	-0.0933655	0.102355	0.361676	-0.00861386	0.069633	0.90155	-0.012864	0.0459881	0.779689	0.00421699	0.0625225	0.946225	-0.0333122	0.0801241	0.677588	-0.102286	0.160382	0.523628	0.0322404	0.0850023	0.704474	0.0579189	0.0735168	0.430795	0.121466	0.093381	0.193341
M36115	X-14189--leucylalanine	Identified	Dipeptide	Peptide	2745	12	-0.0223348	0.0367778	0.543658	0.0496939	0.100034	0.619353	0.00346072	0.0684235	0.959662	0.000529324	0.0830189	0.994913	-0.0519852	0.0495098	0.293719	-0.0518138	0.0566405	0.360306	-0.00400513	0.0557797	0.942759	-0.0805077	0.0931712	0.387542	-0.00160922	0.101082	0.987298	-0.126299	0.0690637	0.0674393	-0.109771	0.100615	0.275273
M36131	X-14205--alpha-glutamyltyrosine	Identified	Dipeptide	Peptide	1789	17	0.0184344	0.0359547	0.608153	0.0445233	0.137379	0.745869	0.0515797	0.0949385	0.586926	-0.023288	0.0787706	0.767503	-0.0245975	0.0496523	0.620321	-0.0538214	0.0578576	0.352247	0.0443682	0.083395	0.594709	0.104482	0.131626	0.427324	0.181886	0.0920665	0.0482012	0.0796833	0.0776263	0.304657	-0.120938	0.0996759	0.225012
M36134	X-14208--phenylalanylserine	Identified	Dipeptide	Peptide	2455	13	0.00487222	0.0373312	0.89616	-0.261071	0.168439	0.121154	-0.139524	0.0999506	0.162734	0.037532	0.066069	0.569985	-0.0194344	0.040062	0.627599	-0.0327858	0.0437976	0.454112	0.0525659	0.0816272	0.519591	0.0515662	0.135506	0.703539	0.0215474	0.0760669	0.776971	-0.00200822	0.0592715	0.972972	-0.0296005	0.0775615	0.702729
M36230	X-14304--leucylalanine	Identified	Dipeptide	Peptide	2434	20	0.0205067	0.0305197	0.501637	-0.00711006	0.115994	0.951123	0.0354685	0.0824803	0.667179	-0.088157	0.0770682	0.252672	-0.00717101	0.0406471	0.859963	0.049184	0.0487355	0.312878	0.0889017	0.067755	0.189485	0.0474959	0.108085	0.660348	-0.104809	0.110819	0.344267	0.0850081	0.0618286	0.169162	0.135791	0.0805143	0.09169
M36376	X-14450--phenylalanylleucine	Identified	Dipeptide	Peptide	2555	5	0.0215587	0.0550624	0.695403	-0.205854	0.213324	0.334554	-0.112753	0.149741	0.451455	-0.0278944	0.10963	0.799156	0.0118356	0.0768714	0.877636	0.042214	0.0871597	0.628153	0.27863	0.122622	0.0230707	-0.0430143	0.201198	0.83071	0.0280208	0.143261	0.844929	-0.00373583	0.111783	0.973339	-0.248531	0.181693	0.171354
M36738	gamma-glutamylglutamate	Known	gamma-glutamyl	Peptide	931	11	0.0109497	0.0429032	0.798554	-0.16409	0.133546	0.219179	-0.0360761	0.0970241	0.710022	-0.0313757	0.0697224	0.652704	0.0283975	0.0473072	0.54832	0.0830061	0.0551576	0.132353	-0.203242	0.0961148	0.034466	0.126808	0.127581	0.320252	0.0395642	0.0827139	0.632418	0.0260889	0.0686324	0.703853	0.209951	0.0924722	0.0231818
M36754	octadecanedioate	Known	Fatty acid, dicarboxylate	Lipid	7300	12	0.0228011	0.0564795	0.68643	0.0956212	0.25153	0.703828	0.192595	0.181978	0.2899	0.0195393	0.131516	0.881893	-0.0463277	0.0830081	0.576769	-0.0687586	0.0977163	0.481647	-0.0136543	0.13769	0.921005	-0.123674	0.234289	0.597592	0.000634771	0.188775	0.997317	-0.0487895	0.1192	0.682314	-0.0203649	0.152281	0.893614
M36756	leucylleucine	Known	Dipeptide	Peptide	3386	9	-0.032596	0.0630164	0.604973	0.273011	0.272118	0.315725	0.0277689	0.1629	0.864643	-0.103508	0.121889	0.395773	0.061943	0.0802476	0.440175	0.147438	0.0981281	0.132968	-0.0535868	0.132381	0.68563	-0.021959	0.216967	0.919385	-0.119736	0.162896	0.462313	-0.0332854	0.110731	0.763722	0.0437099	0.158747	0.783053
M36776	7-alpha-hydroxy-3-oxo-4-cholestenoate (7-Hoca)	Known	Sterol, Steroid	Lipid	7784	14	-0.127808	0.112757	0.257009	0.0744285	0.438503	0.86522	-0.343717	0.403011	0.39373	-0.279556	0.199983	0.162143	-0.191986	0.151106	0.203894	-0.1825	0.162102	0.260236	-0.171347	0.228241	0.452816	-0.384057	0.417804	0.357977	-0.417891	0.251462	0.0965437	-0.196272	0.195561	0.315553	-0.169336	0.278738	0.543513
M36802	n-Butyl Oleate	Known	Fatty acid, ester	Lipid	4542	8	-0.0420449	0.0989206	0.670809	-0.0717937	0.371357	0.846702	0.0939933	0.266915	0.724728	0.235527	0.199013	0.236621	0.144886	0.142185	0.308204	0.237475	0.150406	0.11436	0.226913	0.230589	0.325087	-0.157207	0.353987	0.656967	0.0422826	0.341942	0.901589	0.109265	0.18704	0.559099	-0.0498279	0.264202	0.850408
M36808	dimethylarginine (SDMA + ADMA)	Known	Urea cycle; arginine-, proline-, metabolism	Amino acid	7347	32	-0.139976	0.131725	0.287946	0.308232	0.458414	0.501338	0.129898	0.315465	0.68051	0.233404	0.221611	0.292244	-0.2017	0.181408	0.266199	-0.18202	0.219544	0.407059	-0.12668	0.258446	0.624022	0.093726	0.434147	0.829077	0.151464	0.262204	0.563496	-0.164038	0.200361	0.41295	0.00962447	0.301467	0.974532
M36850	taurolithocholate 3-sulfate	Known	Bile acid metabolism	Lipid	6904	9	0.00427152	0.0462372	0.926394	-0.0704992	0.139651	0.613683	-0.0486293	0.0987553	0.622421	0.126698	0.0915712	0.16648	0.118684	0.0591186	0.0446904	0.119379	0.0693786	0.0853059	-0.109226	0.0816851	0.181172	0.00702911	0.133203	0.957915	0.0870463	0.112006	0.437065	0.129023	0.0868381	0.137334	0.213903	0.119824	0.0742367
M37004	X-14977--vanillin	Identified	Food component/Plant	Xenobiotics	1789	6	-0.151284	0.0793254	0.0565038	-0.0984902	0.318772	0.757346	-0.485507	0.217738	0.0257625	0.00944736	0.158369	0.952431	-0.0733034	0.115226	0.524665	-0.126138	0.135317	0.35125	0.212314	0.1639	0.195188	-0.183866	0.276745	0.506441	-0.176806	0.192719	0.358917	-0.194613	0.232436	0.402437	-0.122737	0.321078	0.702265
M37058	succinylcarnitine	Known	Krebs cycle	Energy	6948	40	0.00677763	0.0702634	0.923155	-0.040082	0.233084	0.863466	-0.000184545	0.184849	0.999203	-0.205076	0.135289	0.129559	-0.180977	0.0960189	0.0594562	-0.0916769	0.109761	0.40358	-0.033816	0.12908	0.793339	-0.253796	0.268743	0.344974	-0.0779415	0.159864	0.625868	-0.0411152	0.135745	0.761977	-0.249265	0.184376	0.176397
M37097	tryptophan betaine	Known	Tryptophan metabolism	Amino acid	7439	15	-0.00611206	0.0305633	0.841496	-0.055888	0.0929884	0.547826	-0.0816763	0.0559859	0.1446	0.0470436	0.052508	0.370289	0.0421567	0.0379432	0.266548	0.0370092	0.033404	0.267894	-0.0343857	0.0477571	0.471517	-0.0429943	0.0764119	0.573664	0.031048	0.069923	0.657021	0.106155	0.0584877	0.0695256	0.141287	0.0577595	0.0144402
M37104	cyclo(leu-pro)	Known	Dipeptide	Peptide	4833	15	-0.0219665	0.0356351	0.537613	0.0543046	0.197817	0.783686	-0.00249433	0.0995355	0.980007	0.181044	0.0820376	0.0273252	0.0276142	0.0556418	0.619692	0.0269114	0.0623821	0.66618	-0.0629752	0.0780952	0.420017	0.0173218	0.132332	0.895857	0.187082	0.117134	0.110228	0.174799	0.0778754	0.0247937	0.213953	0.108696	0.0490273
M37112	chiro-inositol	Known	Inositol metabolism	Lipid	2729	12	0.00787245	0.0144812	0.586694	-0.0317838	0.0570512	0.577452	-0.0441495	0.0386705	0.253586	-0.0492681	0.0287416	0.0864967	0.0134398	0.0206544	0.51524	-0.00199576	0.024554	0.935219	-0.056761	0.0319781	0.0758988	-0.0344392	0.0527973	0.514213	-0.0634475	0.0365494	0.0825744	0.0136031	0.0284179	0.632166	-0.0658212	0.0438385	0.13324
M37190	5alpha-androstan-3beta,17beta-diol disulfate	Known	Sterol, Steroid	Lipid	7345	20	2.71823e-05	0.0226412	0.999042	0.00573339	0.095343	0.952049	-0.0890595	0.0670599	0.184159	-0.0240247	0.0569401	0.673076	-0.00947072	0.0333541	0.776453	0.0276996	0.0359179	0.440594	0.000929583	0.0572567	0.987047	-0.110273	0.134353	0.411775	-0.0769449	0.0594932	0.195893	-0.0397691	0.0557435	0.47558	0.0798616	0.0703059	0.255992
M37202	4-androsten-3beta,17beta-diol disulfate 1*	Known	Sterol, Steroid	Lipid	7804	23	-0.0174268	0.0217334	0.422642	0.119924	0.0851367	0.158953	0.00569387	0.0699173	0.935094	-0.0777958	0.0410433	0.058032	-0.0517006	0.0341205	0.129713	-0.0311929	0.0427476	0.465574	-0.0377895	0.0556192	0.496865	0.0618961	0.101344	0.541362	-0.115036	0.0509237	0.0238837	-0.049448	0.0415628	0.234158	-0.00264814	0.0588971	0.964137
M37203	4-androsten-3beta,17beta-diol disulfate 2*	Known	Sterol, Steroid	Lipid	7776	18	0.0825855	0.0504508	0.101641	0.260942	0.192449	0.175131	0.0832043	0.134877	0.537306	0.107099	0.100014	0.28424	0.0910306	0.0671902	0.175475	0.068156	0.0786038	0.385897	0.0313687	0.108737	0.772976	0.00502395	0.178732	0.977575	0.0369787	0.115231	0.74828	0.102767	0.0990641	0.299558	0.0125429	0.133973	0.925409
M37253	2-hydroxyglutarate	Known	Fatty acid, dicarboxylate	Lipid	6287	13	-0.0206098	0.0996995	0.836229	0.313689	0.285868	0.272501	0.263943	0.199436	0.185687	0.0246207	0.144911	0.865087	-0.0717614	0.132609	0.588403	-0.0705186	0.113268	0.53356	-0.0942189	0.149167	0.527625	0.369593	0.26792	0.167743	-0.292735	0.1612	0.0693751	-0.0449726	0.138178	0.744827	-0.206315	0.190994	0.280047
M37459	ergothioneine	Known	Food component, Plant	Xenobiotics	4453	2	0.0585521	0.0723347	0.41825	-0.120392	0.215657	0.576671	-0.0375099	0.207788	0.856744	0.136191	0.147883	0.35708	0.100159	0.0975902	0.304738	0.0970815	0.110082	0.377831	0.301577	0.159296	0.058334	-0.333398	0.198468	0.0929856	-0.130711	0.222257	0.556462	-0.044623	0.096412	0.643482	-0.0465499	0.137746	0.735409
M37506	palmitoyl sphingomyelin	Known	Sphingolipid	Lipid	7814	42	0.066707	0.0854886	0.435212	-0.0119161	0.315982	0.969918	-0.0910947	0.221763	0.681237	-0.0585437	0.170081	0.730687	0.0261163	0.111314	0.814505	0.0927209	0.130393	0.47703	-0.116151	0.178996	0.516401	-0.20378	0.306367	0.505955	-0.136594	0.203582	0.502249	0.00587137	0.159299	0.970599	0.302045	0.224429	0.178355
M38150	phenylalanylphenylalanine	Known	Dipeptide	Peptide	4961	2	0.373246	0.201741	0.064295	0.489743	0.757849	0.518132	1.16413	0.530585	0.0282321	0.454379	0.219187	0.038171	0.392927	0.271305	0.147538	0.865739	0.315041	0.00599564	0.624248	0.441774	0.157642	1.52223	0.72072	0.0346779	-0.153784	0.49677	0.756889	-0.189252	0.385082	0.623102	0.146434	0.294343	0.618841
M38178	cis-4-decenoyl carnitine	Known	Carnitine metabolism	Lipid	7660	15	-0.0623569	0.045913	0.174415	-0.0181325	0.1826	0.920899	-0.212968	0.135239	0.115313	-0.0397908	0.0921266	0.665804	-0.0942386	0.0625861	0.132133	-0.147129	0.0735032	0.0453203	0.0701451	0.105542	0.506293	-0.265937	0.172316	0.122755	0.171945	0.134786	0.202065	0.100973	0.104049	0.33183	0.0121241	0.124492	0.922418
M38768	15-methylpalmitate (isobar with 2-methylpalmitate)	Known	Fatty acid, branched	Lipid	7371	14	0.036379	0.136931	0.79049	0.537158	0.391709	0.170275	0.640785	0.267448	0.0165786	-0.0509761	0.264124	0.846959	-0.117091	0.167352	0.484134	-0.323273	0.144054	0.0248256	-0.261982	0.205101	0.201485	0.179834	0.335273	0.591695	0.113957	0.241657	0.637236	0.297155	0.165363	0.0723371	-0.129287	0.25354	0.610103

## Sheet: Table S1 IVs
							Metabolites					OA
Metabolites	OA	SNP	CHR	POS	A1	A2	BETA	SE	Z	P	N	BETA	SE	Z	P	N
M33801	HipOA	rs12066643	1	56240278	T	C	-0.0482	0.0106	-4.54717	4.937e-06	3845	0.0153	0.0147225	1.03923	0.2987	354161
M33801	HipOA	rs2073824	9	136132633	A	G	0.0311	0.006	5.18333	2.006e-07	3845	-0.0194	0.00948162	-2.04606	0.04075	354161
M33801	HipOA	rs4791124	17	63826736	C	G	-0.1463	0.0329	-4.44681	8.411e-06	1761	0.0639	0.0493414	1.29506	0.1953	349273
M33801	HipOA	rs4802503	19	49279628	A	G	0.0418	0.0086	4.86047	1.163e-06	3845	-0.0017	0.0098301	-0.172938	0.8627	349407
M33801	HipOA	rs6597604	9	136049780	A	G	-0.0294	0.0065	-4.52308	5.726e-06	3845	0.0196	0.00979545	2.00093	0.0454	354161
M33801	HipOA	rs7579137	2	112438639	A	G	-0.027	0.0059	-4.57627	4.766e-06	3845	0.011	0.00899759	1.22255	0.2215	354161
M33801	HipOA	rs9308699	2	115414918	T	C	-0.0501	0.0113	-4.43363	9.622e-06	3845	0.0435	0.0174061	2.49913	0.01245	354161
M36097	HipOA	rs11670792	19	35795416	T	C	0.5691	0.1157	4.91876	8.774e-07	122	0.0128	0.0134093	0.954561	0.3398	354161
M36097	HipOA	rs11697457	20	5328077	A	G	1.0751	0.243	4.42428	9.635e-06	122	0.0003	0.0249333	0.0120321	0.9904	354161
M36097	HipOA	rs11792920	9	137111506	A	G	-0.4893	0.1084	-4.51384	6.39e-06	122	-0.0198	0.0133759	-1.48027	0.1388	354161
M36097	HipOA	rs12005871	9	112078364	A	T	0.5499	0.1218	4.51478	6.394e-06	122	0.0328	0.0145131	2.26002	0.02382	354161
M36097	HipOA	rs12199693	6	89717261	A	T	0.4221	0.092	4.58804	4.498e-06	122	0.0053	0.0105052	0.504514	0.6139	354161
M36097	HipOA	rs12650232	4	88916501	T	G	0.5126	0.1139	4.50044	6.818e-06	488	-0.0139	0.0193263	-0.719229	0.472	354161
M36097	HipOA	rs12822507	12	12773521	A	G	0.26	0.0583	4.45969	8.143e-06	488	0.006	0.00971171	0.617811	0.5367	354161
M36097	HipOA	rs12886515	14	84574258	A	T	0.3885	0.0876	4.43493	9.191e-06	488	0.0186	0.0150761	1.23374	0.2173	349407
M36097	HipOA	rs13235582	7	101197029	T	C	0.3204	0.0695	4.61007	4.042e-06	488	0.0105	0.0116394	0.902107	0.367	337741
M36097	HipOA	rs16870710	6	93806878	A	C	-0.5095	0.1061	-4.80207	1.55e-06	488	0.0102	0.018515	0.550903	0.5817	354161
M36097	HipOA	rs16878933	5	1498340	A	T	-0.444	0.0928	-4.78448	1.737e-06	122	-0.0135	0.0257507	-0.524257	0.6001	352050
M36097	HipOA	rs17126976	14	91185867	A	G	0.4543	0.0966	4.7029	2.589e-06	488	0.0076	0.0123957	0.613115	0.5398	332987
M36097	HipOA	rs2956731	8	38190769	T	G	0.4689	0.0934	5.02034	5.181e-07	488	0.0349	0.0162947	2.14179	0.03221	354161
M36097	HipOA	rs4374185	16	7248314	T	C	-0.3303	0.0727	-4.54333	5.531e-06	122	-0.002	0.00905543	-0.220862	0.8252	354161
M36097	HipOA	rs6080482	20	16887719	A	G	-0.2681	0.0605	-4.4314	9.478e-06	488	-0.014	0.0112417	-1.24536	0.213	354161
M36097	HipOA	rs6829571	4	141494927	A	G	-0.4173	0.0905	-4.61105	3.954e-06	122	-0.0217	0.0103696	-2.09265	0.03638	354161
M36097	HipOA	rs6956438	7	7856669	A	G	-0.4219	0.0917	-4.60087	4.195e-06	488	-0.0005	0.0141439	-0.0353508	0.9718	354161
M36097	HipOA	rs7794551	7	12526536	T	G	0.4628	0.1047	4.42025	9.811e-06	122	0.0267	0.0133537	1.99945	0.04556	354161
M36097	HipOA	rs7950414	11	12922390	A	G	-0.7051	0.1581	-4.45984	8.246e-06	122	-0.0056	0.0252817	-0.221504	0.8247	354161
M36097	HipOA	rs873413	6	89283640	T	C	0.3898	0.0824	4.73058	2.268e-06	122	0.0064	0.010149	0.630603	0.5283	332987
M36097	HipOA	rs9586074	13	103865960	A	C	1.3057	0.2944	4.43512	9.199e-06	122	-0.0038	0.032991	-0.115183	0.9083	352050
M36097	HipOA	rs9787093	1	35117925	A	G	-1.323	0.2938	-4.50306	6.692e-06	122	-0.0091	0.0416869	-0.218294	0.8272	354161
M36097	HipOA	rs9961807	18	53819904	T	C	-0.32	0.0638	-5.01567	5.35e-07	488	-0.0101	0.0114206	-0.884364	0.3765	354161
M01638	HipOA	rs10922038	1	196099023	T	C	0.0102	0.0023	4.43478	7.569e-06	7104	-0.0064	0.00905921	-0.706463	0.4799	354161
M01638	HipOA	rs11114987	12	82102912	T	C	-0.0324	0.0067	-4.83582	1.414e-06	7104	0.0181	0.0229249	0.789534	0.4298	354161
M01638	HipOA	rs1153903	7	54741212	A	G	-0.0106	0.0023	-4.6087	4.187e-06	7104	0.0066	0.00923476	0.714691	0.4748	354161
M01638	HipOA	rs12714263	2	29318077	A	G	-0.0107	0.0023	-4.65217	3.976e-06	7104	0.0114	0.0090542	1.25908	0.208	354161
M01638	HipOA	rs12985777	19	2268055	T	C	-0.0141	0.0032	-4.40625	8.861e-06	7104	0.0081	0.0106566	0.760091	0.4472	349407
M01638	HipOA	rs17706531	19	13015530	A	G	0.0105	0.0023	4.56522	6.973e-06	7104	-0.0086	0.00934252	-0.920522	0.3573	354161
M01638	HipOA	rs2180566	20	30018854	T	C	-0.0109	0.0023	-4.73913	2.105e-06	7104	0.0155	0.0101864	1.52164	0.1281	336997
M01638	HipOA	rs2246012	6	131898208	T	C	-0.0166	0.0032	-5.1875	2.227e-07	7104	0.0166	0.0118172	1.40474	0.1601	354161
M01638	HipOA	rs2916148	17	65482109	A	G	-0.0101	0.0023	-4.3913	9.235e-06	7104	0.0228	0.00909495	2.50689	0.01218	354161
M01638	HipOA	rs2933871	5	24815139	A	G	0.0178	0.004	4.45	7.648e-06	1735	-0.0102	0.0100346	-1.01648	0.3094	354161
M01638	HipOA	rs3011362	10	122553194	A	G	-0.0349	0.0074	-4.71622	2.37e-06	1735	0.0031	0.0217766	0.142355	0.8868	349407
M01638	HipOA	rs511304	3	174407207	A	C	0.0191	0.0039	4.89744	1.014e-06	1735	-0.0049	0.00936197	-0.523394	0.6007	349407
M01638	HipOA	rs6479442	9	95715717	A	C	0.0101	0.0023	4.3913	9.586e-06	7104	-0.0059	0.00894882	-0.659305	0.5097	354161
M01638	HipOA	rs6561899	13	57473619	A	T	0.011	0.0023	4.78261	1.844e-06	7104	-0.0002	0.00782155	-0.0255704	0.9796	354161
M01638	HipOA	rs6920504	6	115971313	T	C	-0.0135	0.003	-4.5	7.527e-06	7104	-0.0032	0.0104394	-0.306531	0.7592	354161
M01638	HipOA	rs7036499	9	130844744	T	C	0.0217	0.0049	4.42857	8.857e-06	1735	-0.02	0.0128532	-1.55603	0.1197	354161
M01638	HipOA	rs715	2	211543055	T	C	0.0144	0.0028	5.14286	2.902e-07	7104	-0.0138	0.00990621	-1.39307	0.1636	354161
M01638	HipOA	rs720118	2	6037363	T	C	-0.0105	0.0023	-4.56522	4.547e-06	7104	-0.0019	0.0092353	-0.205732	0.837	354161
M01638	HipOA	rs7535809	1	192302131	A	G	0.0138	0.0031	4.45161	7.276e-06	7104	-0.0081	0.0130116	-0.62252	0.5336	341751
M01638	HipOA	rs7717247	5	27839258	A	C	0.0162	0.0035	4.62857	3.347e-06	7104	-0.0223	0.0119981	-1.85863	0.06308	354161
M01638	HipOA	rs837763	16	88853729	T	C	0.0114	0.0025	4.56	6.027e-06	7104	0.0077	0.00906026	0.849865	0.3954	354161
M15140	KneeHipOA	rs10085935	8	39806267	T	C	-0.0103	0.0017	-6.05882	3.326e-09	7368	-0.0049	0.00625761	-0.783046	0.4336	493832
M15140	KneeHipOA	rs10937762	4	6918679	A	G	0.0078	0.0018	4.33333	8.16e-06	7368	0.0146	0.0061161	2.38714	0.01698	491612
M15140	KneeHipOA	rs11057695	12	125083336	T	C	0.0206	0.0046	4.47826	8.027e-06	7368	0.0139	0.0110665	1.25604	0.2091	493832
M15140	KneeHipOA	rs11162752	1	80060337	A	G	-0.0077	0.0017	-4.52941	8.076e-06	7368	-0.0069	0.0061851	-1.11558	0.2646	493832
M15140	KneeHipOA	rs11593042	10	6933467	A	T	0.0151	0.0033	4.57576	4.545e-06	7368	0.0034	0.0109048	0.31179	0.7552	489537
M15140	KneeHipOA	rs11646849	16	82817251	A	G	-0.0086	0.0017	-5.05882	6.403e-07	7368	0.0031	0.00599188	0.517367	0.6049	493832
M15140	KneeHipOA	rs12082398	1	25234781	T	C	0.0117	0.0024	4.875	9.332e-07	7368	-0.0074	0.00638811	-1.1584	0.2467	469457
M15140	KneeHipOA	rs12490394	3	5496096	T	G	0.0084	0.0019	4.42105	8.014e-06	7368	0.0038	0.0067507	0.562904	0.5735	466413
M15140	KneeHipOA	rs1265566	12	111716376	T	C	0.0104	0.0018	5.77778	3.541e-09	7368	-0.0072	0.00604335	-1.19139	0.2335	493832
M15140	KneeHipOA	rs12802337	11	55531892	A	G	-0.0161	0.0036	-4.47222	5.952e-06	7368	-0.0012	0.012054	-0.099552	0.9207	493832
M15140	KneeHipOA	rs12937634	17	47444442	T	C	-0.0082	0.0017	-4.82353	2.279e-06	7368	-0.0102	0.00609873	-1.67248	0.09443	493832
M15140	KneeHipOA	rs1426134	4	14179729	C	G	-0.0081	0.0017	-4.76471	3.837e-06	7368	0.006	0.0063104	0.950812	0.3417	493832
M15140	KneeHipOA	rs1496635	19	31692461	A	C	-0.0091	0.0018	-5.05556	2.123e-07	7368	0.0001	0.00480619	0.0208065	0.9834	493832
M15140	KneeHipOA	rs16924894	10	24845525	A	T	0.0814	0.0146	5.57534	2.329e-08	1764	0.0269	0.020091	1.33891	0.1806	493832
M15140	KneeHipOA	rs16974854	17	68029032	T	C	-0.0234	0.0048	-4.875	1.151e-06	7368	-0.0171	0.0158814	-1.07673	0.2816	493832
M15140	KneeHipOA	rs17782215	16	87846920	T	C	0.0184	0.0026	7.07692	1.235e-12	7368	0.0094	0.00771884	1.2178	0.2233	493832
M15140	KneeHipOA	rs180050	17	67977529	T	G	0.008	0.0018	4.44444	7.648e-06	7368	0.0049	0.00652821	0.750589	0.4529	478587
M15140	KneeHipOA	rs21327	1	146528521	A	G	0.0095	0.0018	5.27778	1.245e-07	7368	0.005	0.00694719	0.719716	0.4717	478587
M15140	KneeHipOA	rs2375475	1	65211843	T	C	-0.0084	0.0017	-4.94118	1.414e-06	7368	-0.0115	0.00641108	-1.79377	0.07285	493832
M15140	KneeHipOA	rs2491294	1	88302604	A	G	-0.01	0.002	-5	5.733e-07	5604	-0.003	0.0066378	-0.451957	0.6513	493832
M15140	KneeHipOA	rs2651516	15	53302309	T	C	0.008	0.0017	4.70588	4.303e-06	7368	-0.0052	0.00637118	-0.816175	0.4144	493832
M15140	KneeHipOA	rs3788706	22	46869170	A	G	-0.0117	0.0026	-4.5	6.102e-06	7368	0.0017	0.00889306	0.19116	0.8484	493832
M15140	KneeHipOA	rs3809198	12	96883306	A	C	0.0554	0.012	4.61667	4.281e-06	1764	-0.0131	0.0260906	-0.502096	0.6156	493832
M15140	KneeHipOA	rs4820242	22	36982675	A	G	-0.0085	0.0017	-5	9.026e-07	7368	-0.0092	0.00618672	-1.48706	0.137	493832
M15140	KneeHipOA	rs511797	11	95895139	A	C	0.012	0.0026	4.61538	3.774e-06	7368	0.0066	0.00916408	0.720203	0.4714	493832
M15140	KneeHipOA	rs6536380	4	159876379	T	C	0.0082	0.0017	4.82353	2.861e-06	7368	-0.0013	0.00636642	-0.204196	0.8382	493832
M15140	KneeHipOA	rs669764	1	78691660	T	C	-0.0078	0.0018	-4.33333	7.726e-06	7368	-0.0065	0.00652543	-0.996103	0.3192	493832
M15140	KneeHipOA	rs6770323	3	161850410	T	C	-0.008	0.0017	-4.70588	3.331e-06	7368	-0.0099	0.00612108	-1.61736	0.1058	493832
M15140	KneeHipOA	rs6815057	4	97782257	A	G	0.0085	0.0017	5	1.117e-06	7368	0.0014	0.00637587	0.219578	0.8262	493832
M15140	KneeHipOA	rs6946693	7	70153068	T	G	0.0102	0.0023	4.43478	9.181e-06	7368	0.0052	0.00665375	0.781514	0.4345	493832
M15140	KneeHipOA	rs739744	12	113185462	T	C	-0.0082	0.0017	-4.82353	1.876e-06	7368	-0.0115	0.00608615	-1.88954	0.05882	493832
M15140	KneeHipOA	rs756823	12	111364850	T	C	0.0082	0.0017	4.82353	1.868e-06	7368	-0.0001	0.00699875	-0.0142883	0.9886	493832
M15140	KneeHipOA	rs759507	2	50754813	T	C	0.008	0.0018	4.44444	5.176e-06	7368	0.0133	0.00662775	2.00672	0.04478	478587
M15140	KneeHipOA	rs7619096	3	84199075	A	C	0.008	0.0017	4.70588	4.916e-06	7368	0.0064	0.0065254	0.980783	0.3267	493832
M15140	KneeHipOA	rs7619568	3	191433799	A	G	0.0177	0.004	4.425	9.527e-06	7368	0.0024	0.0121177	0.198058	0.843	493832
M15140	KneeHipOA	rs7843776	8	75008787	T	C	-0.0084	0.0019	-4.42105	7.409e-06	7368	-0.0077	0.00704492	-1.09299	0.2744	451168
M15140	KneeHipOA	rs7906282	10	19083596	T	G	0.0094	0.0018	5.22222	8.1e-08	7368	0.0001	0.0046385	0.0215587	0.9828	493832
M15140	KneeHipOA	rs8051149	16	87878822	A	G	0.0258	0.0025	10.32	9.073e-26	7368	0.0129	0.00707693	1.82282	0.06833	493832
M15140	KneeHipOA	rs9533582	13	44250866	A	G	-0.0222	0.005	-4.44	9.996e-06	7368	-0.0176	0.0150523	-1.16926	0.2423	489537
M15140	KneeHipOA	rs9857268	3	83398721	A	G	0.008	0.0017	4.70588	3.072e-06	7368	-0.0025	0.00616916	-0.405242	0.6853	493832
M34407	HandOA	rs10889028	1	57625649	A	G	-0.0135	0.0027	-5	7.116e-07	7344	0.0005	0.0122341	0.0408694	0.9674	294893
M34407	HandOA	rs10947808	6	39323615	T	C	-0.0174	0.0036	-4.83333	1.21e-06	7344	0.0038	0.0158393	0.23991	0.8104	306332
M34407	HandOA	rs11051552	12	31890602	A	G	-0.0121	0.0027	-4.48148	8.474e-06	7344	-0.026	0.0121224	-2.14479	0.03197	306332
M34407	HandOA	rs12494255	3	99003734	A	G	0.0308	0.0066	4.66667	2.724e-06	1754	0.0139	0.0145919	0.952586	0.3408	306332
M34407	HandOA	rs13075137	3	4765093	T	C	-0.0242	0.0054	-4.48148	7.514e-06	1754	0.0002	0.0106378	0.0188008	0.985	306332
M34407	HandOA	rs154484	5	131550442	T	C	0.0194	0.0043	4.51163	5.194e-06	7344	0.0197	0.0164399	1.1983	0.2308	306332
M34407	HandOA	rs162889	5	131624386	T	C	0.0191	0.0036	5.30556	1.513e-07	7344	0.0224	0.0138418	1.61829	0.1056	306332
M34407	HandOA	rs16874160	8	107169424	A	G	0.137	0.0272	5.03676	4.489e-07	1754	0.0297	0.0371482	0.799501	0.424	306332
M34407	HandOA	rs17672041	15	40722426	T	C	0.0298	0.0044	6.77273	1.312e-11	7344	0.0307	0.0178075	1.72399	0.08471	306332
M34407	HandOA	rs2069812	5	131879916	A	G	-0.0176	0.0034	-5.17647	1.7e-07	7344	0.0031	0.0129984	0.238491	0.8115	306332
M34407	HandOA	rs2070721	5	131825842	T	G	-0.0179	0.0027	-6.62963	4.337e-11	7344	-0.0327	0.0122358	-2.67249	0.007529	306332
M34407	HandOA	rs2291449	15	76579234	A	G	-0.0288	0.0052	-5.53846	2.354e-08	7344	-0.0382	0.020101	-1.9004	0.05738	306332
M34407	HandOA	rs2501856	1	212856985	C	G	0.0122	0.0027	4.51852	5.843e-06	7344	-0.0136	0.0121807	-1.11652	0.2642	306332
M34407	HandOA	rs273914	5	131660431	A	T	0.0389	0.0033	11.7879	3.594e-32	7344	0.024	0.0123412	1.94471	0.05181	306332
M34407	HandOA	rs2852371	11	106408212	A	G	0.0126	0.0027	4.66667	3.968e-06	7344	-0.0066	0.012385	-0.532904	0.5941	306332
M34407	HandOA	rs2963485	5	148452043	T	C	-0.0175	0.0036	-4.86111	1.056e-06	7344	-0.0053	0.01547	-0.342599	0.7319	306332
M34407	HandOA	rs383911	3	41122345	A	G	-0.0126	0.0027	-4.66667	2.978e-06	7344	0.0163	0.0120959	1.34756	0.1778	306332
M34407	HandOA	rs3914026	5	131353059	A	G	-0.0208	0.0027	-7.7037	1.282e-14	7344	-0.0146	0.0121526	-1.20139	0.2296	306332
M34407	HandOA	rs4463295	6	123016251	A	G	0.013	0.0027	4.81481	1.602e-06	7344	0.0104	0.0122424	0.849506	0.3956	306332
M34407	HandOA	rs4505564	2	240871018	T	C	0.0163	0.0036	4.52778	4.935e-06	7344	0.0005	0.0152241	0.0328427	0.9738	306332
M34407	HandOA	rs6596022	5	130767121	T	C	0.0454	0.0078	5.82051	6.817e-09	7344	0.0086	0.0354464	0.24262	0.8083	306332
M34407	HandOA	rs7106005	11	11598372	T	C	0.0204	0.0041	4.97561	7.658e-07	7344	0.0341	0.015683	2.17433	0.02968	306332
M34407	HandOA	rs763787	5	129776565	T	C	-0.0157	0.0035	-4.48571	5.847e-06	7344	-0.0207	0.0162098	-1.27701	0.2016	277462
M34407	HandOA	rs7668227	4	187061084	A	G	0.0238	0.0053	4.49057	7.858e-06	7344	-0.0442	0.0190924	-2.31505	0.02061	305375
M34407	HandOA	rs7711551	5	131279165	T	C	0.0484	0.0089	5.4382	5.185e-08	7344	0.0052	0.0381214	0.136406	0.8915	306332
M34407	HandOA	rs8007846	14	66262963	A	G	0.0122	0.0027	4.51852	8.394e-06	7344	-0.0059	0.0122512	-0.481586	0.6301	306332
M34407	HandOA	rs891404	8	40276391	A	G	0.0122	0.0027	4.51852	7.49e-06	7344	-0.0054	0.0120852	-0.446827	0.655	306332
M34407	HandOA	rs9635324	15	40703211	A	G	0.0337	0.0027	12.4815	1.886e-35	7344	0.0121	0.0124447	0.972303	0.3309	306332
M34407	HandOA	rs9775485	9	95611913	T	C	-0.0144	0.0028	-5.14286	2.005e-07	7344	-0.0218	0.0122499	-1.77961	0.07514	306332
M34419	HandOA	rs1073744	18	44252274	T	G	0.0127	0.0026	4.88462	1.628e-06	7348	-0.0223	0.0138431	-1.61091	0.1072	306332
M34419	HandOA	rs11729080	4	112503872	A	G	-0.0128	0.0028	-4.57143	3.429e-06	7348	-0.0027	0.0177948	-0.15173	0.8794	294893
M34419	HandOA	rs11981474	7	39306009	A	C	-0.0286	0.0059	-4.84746	1.48e-06	1761	0.0208	0.0166145	1.25192	0.2106	306332
M34419	HandOA	rs12448314	16	7122047	A	G	0.0346	0.0077	4.49351	6.993e-06	7348	-0.0479	0.0339602	-1.41047	0.1584	306332
M34419	HandOA	rs12745827	1	111700001	T	G	0.0128	0.0028	4.57143	4.756e-06	7348	0.0001	0.0319153	0.00313329	0.9975	294893
M34419	HandOA	rs17300762	21	47894724	A	G	0.022	0.0044	5	7.233e-07	7348	-0.0283	0.0255649	-1.10699	0.2683	306332
M34419	HandOA	rs174548	11	61571348	C	G	-0.0134	0.0026	-5.15385	2.039e-07	7348	0.0251	0.0129288	1.9414	0.05221	306332
M34419	HandOA	rs17794487	4	24154725	T	C	-0.0127	0.0027	-4.7037	2.29e-06	7348	0.0034	0.0157888	0.215343	0.8295	294893
M34419	HandOA	rs1979024	2	80443877	T	C	0.017	0.0034	5	6.92e-07	7348	-0.0101	0.0160905	-0.627701	0.5302	306332
M34419	HandOA	rs2966481	7	112292877	T	C	-0.02	0.0045	-4.44444	8.249e-06	1761	0.021	0.0121006	1.73546	0.08266	306332
M34419	HandOA	rs4789188	17	73397871	A	C	0.0134	0.0027	4.96296	5.656e-07	7348	-0.0271	0.0166595	-1.6267	0.1038	306332
M34419	HandOA	rs6791775	3	139849081	C	G	0.0888	0.0201	4.41791	9.537e-06	1761	-0.1023	0.0585696	-1.74664	0.0807	304115
M34419	HandOA	rs6997983	8	129748718	A	G	-0.0161	0.0036	-4.47222	6.149e-06	7348	0.0263	0.0212525	1.2375	0.2159	306332
M34419	HandOA	rs8085108	18	33004438	T	C	-0.0135	0.0027	-5	7.856e-07	7348	0.025	0.0153062	1.63333	0.1024	306332
M34419	HandOA	rs980142	21	18731623	A	G	-0.0153	0.0034	-4.5	6.211e-06	7348	-0.0058	0.0155918	-0.37199	0.7099	294893
M32740	HandOA	rs10762854	10	80996513	A	G	-0.0164	0.0036	-4.55556	6.859e-06	1759	0.0215	0.0135546	1.58617	0.1127	306332
M32740	HandOA	rs10916685	1	20309565	A	T	0.0095	0.0018	5.27778	8.652e-08	7318	0.0174	0.0148623	1.17075	0.2417	288901
M32740	HandOA	rs11054704	12	12299769	A	G	-0.0125	0.0026	-4.80769	1.321e-06	7318	-0.0001	0.0142478	-0.00701862	0.9944	306332
M32740	HandOA	rs11691877	2	78654537	T	C	-0.009	0.0018	-5	2.827e-07	7318	0.015	0.0131666	1.13925	0.2546	306332
M32740	HandOA	rs11778288	8	63735445	A	G	0.008	0.0017	4.70588	5.027e-06	7318	-0.0104	0.0127015	-0.818801	0.4129	306332
M32740	HandOA	rs12477726	2	174150945	A	G	0.0175	0.0039	4.48718	7.57e-06	1759	-0.0046	0.0141665	-0.324711	0.7454	306332
M32740	HandOA	rs12486775	3	109221698	T	G	0.0077	0.0017	4.52941	9.152e-06	7318	-0.0079	0.0121599	-0.649678	0.5159	306332
M32740	HandOA	rs12569017	1	111287581	A	T	-0.0151	0.0033	-4.57576	6.39e-06	7318	-0.0066	0.0233563	-0.282578	0.7775	306332
M32740	HandOA	rs12712206	2	106012156	A	G	0.0077	0.0017	4.52941	7.687e-06	7318	0.0286	0.0128719	2.2219	0.02629	294893
M32740	HandOA	rs12742877	1	76908156	C	G	-0.0082	0.0017	-4.82353	2.695e-06	7318	-0.0137	0.0130228	-1.052	0.2928	294893
M32740	HandOA	rs12873548	13	27810271	T	C	-0.0079	0.0018	-4.38889	6.646e-06	7318	0.0272	0.0129102	2.10686	0.03513	306332
M32740	HandOA	rs12899483	15	96241595	A	G	0.0084	0.0017	4.94118	1.594e-06	7318	-0.0154	0.0132717	-1.16037	0.2459	306332
M32740	HandOA	rs13098833	3	20428568	A	G	-0.0084	0.0018	-4.66667	1.928e-06	7318	0.0228	0.0132166	1.7251	0.08451	306332
M32740	HandOA	rs17101092	14	33898496	C	G	-0.0077	0.0017	-4.52941	9.756e-06	7318	-0.0096	0.0132517	-0.724433	0.4688	306332
M32740	HandOA	rs1719079	2	159841372	A	G	0.0186	0.0041	4.53659	4.92e-06	7318	-0.0208	0.0238879	-0.870733	0.3839	306332
M32740	HandOA	rs1992235	2	216416150	A	G	-0.0078	0.0017	-4.58824	7.657e-06	7318	0.0019	0.0131137	0.144887	0.8848	294893
M32740	HandOA	rs2029209	9	11861841	A	G	0.0081	0.0017	4.76471	2.08e-06	7318	-0.0052	0.0127462	-0.407964	0.6833	294893
M32740	HandOA	rs2038410	20	5249302	T	C	-0.009	0.0017	-5.29412	1.646e-07	7318	0.0188	0.0127679	1.47245	0.1409	294893
M32740	HandOA	rs2147103	14	54374023	A	T	0.0077	0.0017	4.52941	8.512e-06	7318	-0.0098	0.012316	-0.795711	0.4262	306332
M32740	HandOA	rs2371276	2	212555085	T	C	-0.0093	0.0018	-5.16667	1.906e-07	7318	0.0201	0.0126861	1.58441	0.1131	294893
M32740	HandOA	rs2423437	20	9703740	A	G	-0.0082	0.0018	-4.55556	3.687e-06	7318	0.009	0.0128446	0.700684	0.4835	306332
M32740	HandOA	rs2869297	4	86105584	A	G	-0.0079	0.0018	-4.38889	7.365e-06	7318	0.0221	0.0131452	1.68122	0.09272	306332
M32740	HandOA	rs2875878	6	126204203	C	G	-0.0079	0.0017	-4.64706	6.172e-06	7318	0.0116	0.0133277	0.870367	0.3841	306332
M32740	HandOA	rs3915879	4	7154743	T	C	-0.0085	0.0018	-4.72222	3.912e-06	7318	0.0138	0.0139315	0.990561	0.3219	294893
M32740	HandOA	rs4075958	5	176784512	A	G	0.0078	0.0018	4.33333	9.428e-06	7318	-0.0047	0.0134368	-0.349785	0.7265	306332
M32740	HandOA	rs429460	6	9026525	A	T	0.0079	0.0018	4.38889	6.814e-06	7318	-0.0094	0.0136108	-0.690627	0.4898	304115
M32740	HandOA	rs4562058	5	171780501	T	C	-0.008	0.0017	-4.70588	3.881e-06	7318	-0.0018	0.0133444	-0.134889	0.8927	306332
M32740	HandOA	rs4755524	11	39818119	C	G	0.0079	0.0018	4.38889	7.902e-06	7318	0.004	0.0130885	0.305612	0.7599	306332
M32740	HandOA	rs4981021	12	104149999	T	C	-0.0084	0.0018	-4.66667	1.916e-06	7318	0.0134	0.0138474	0.967688	0.3332	306332
M32740	HandOA	rs529833	6	83006636	A	G	-0.0093	0.0018	-5.16667	1.322e-07	7318	0.0318	0.0131162	2.42449	0.01533	306332
M32740	HandOA	rs569137	8	23696290	A	G	-0.0079	0.0017	-4.64706	5.125e-06	7318	0.0125	0.0127318	0.981797	0.3262	306332
M32740	HandOA	rs6492144	13	109403491	C	G	0.0087	0.0017	5.11765	4.443e-07	7318	-0.018	0.0121599	-1.48027	0.1388	306332
M32740	HandOA	rs6503078	17	7996640	T	G	-0.009	0.002	-4.5	6.795e-06	5559	-0.0133	0.0136647	-0.973308	0.3304	306332
M32740	HandOA	rs651007	9	136153875	T	C	-0.0152	0.0024	-6.33333	2.78e-10	7318	0.0207	0.0151524	1.36612	0.1719	306332
M32740	HandOA	rs6545816	2	60714861	A	C	-0.0078	0.0017	-4.58824	6.061e-06	7318	0.0025	0.0121366	0.205988	0.8368	306332
M32740	HandOA	rs6555389	5	6265021	A	T	0.0083	0.0017	4.88235	2.162e-06	7318	0.0076	0.0128039	0.59357	0.5528	306332
M32740	HandOA	rs6832662	4	136839584	A	G	-0.0079	0.0017	-4.64706	6.067e-06	7318	0.0343	0.0123069	2.78705	0.005319	305375
M32740	HandOA	rs6928245	6	100674018	A	G	0.0091	0.0017	5.35294	1.785e-07	7318	0.005	0.0124891	0.400348	0.6889	306332
M32740	HandOA	rs7151149	14	34969433	T	C	-0.0082	0.0017	-4.82353	3.101e-06	7318	-0.0046	0.0130911	-0.351384	0.7253	306332
M32740	HandOA	rs743616	22	51064039	C	G	-0.0096	0.0018	-5.33333	5.933e-08	7318	0.0071	0.012191	0.582396	0.5603	306332
M32740	HandOA	rs743760	13	33071127	C	G	-0.0078	0.0017	-4.58824	7.181e-06	7318	0.0251	0.0130406	1.92476	0.05426	298813
M32740	HandOA	rs7560697	2	186892908	T	C	0.0084	0.0018	4.66667	1.791e-06	7318	0.021	0.0138515	1.51608	0.1295	306332
M32740	HandOA	rs8005168	14	23028364	T	C	0.0077	0.0017	4.52941	9.309e-06	7318	-0.0153	0.0131632	-1.16233	0.2451	294893
M32740	HandOA	rs890498	15	42111298	C	G	-0.0078	0.0017	-4.58824	7.228e-06	7318	0.0105	0.0122535	0.8569	0.3915	306332
M32740	HandOA	rs930551	17	77905149	A	G	-0.018	0.004	-4.5	6.795e-06	5559	0.0463	0.0244159	1.8963	0.05792	306332
M32740	HandOA	rs9320187	6	107141376	A	G	-0.0154	0.0034	-4.52941	4.901e-06	7318	-0.0097	0.0251827	-0.385185	0.7001	306332
M32740	HandOA	rs9322898	14	32829827	T	C	-0.009	0.002	-4.5	6.795e-06	5559	-0.0034	0.0133385	-0.2549	0.7988	306332
M32740	HandOA	rs9397197	6	155012313	A	G	0.0083	0.0018	4.61111	2.212e-06	7318	0.0048	0.0138333	0.346988	0.7286	306332
M34419	FingerOA	rs1073744	18	44252274	T	G	0.0127	0.0026	4.88462	1.628e-06	7348	-0.0159	0.019772	-0.804168	0.4213	266659
M34419	FingerOA	rs11729080	4	112503872	A	G	-0.0128	0.0028	-4.57143	3.429e-06	7348	0.0481	0.0245445	1.95971	0.05003	266659
M34419	FingerOA	rs11981474	7	39306009	A	C	-0.0286	0.0059	-4.84746	1.48e-06	1761	0.0348	0.0247081	1.40844	0.159	266659
M34419	FingerOA	rs12448314	16	7122047	A	G	0.0346	0.0077	4.49351	6.993e-06	7348	-0.0854	0.0474877	-1.79836	0.07212	266659
M34419	FingerOA	rs12745827	1	111700001	T	G	0.0128	0.0028	4.57143	4.756e-06	7348	-0.0365	0.0235014	-1.5531	0.1204	266659
M34419	FingerOA	rs17300762	21	47894724	A	G	0.022	0.0044	5	7.233e-07	7348	-0.0668	0.0373011	-1.79083	0.07332	266659
M34419	FingerOA	rs174548	11	61571348	C	G	-0.0134	0.0026	-5.15385	2.039e-07	7348	0.017	0.0185371	0.917081	0.3591	266659
M34419	FingerOA	rs17794487	4	24154725	T	C	-0.0127	0.0027	-4.7037	2.29e-06	7348	-0.0027	0.0219722	-0.122883	0.9022	266659
M34419	FingerOA	rs1979024	2	80443877	T	C	0.017	0.0034	5	6.92e-07	7348	-0.0211	0.0236254	-0.893107	0.3718	266659
M34419	FingerOA	rs2966481	7	112292877	T	C	-0.02	0.0045	-4.44444	8.249e-06	1761	0.0215	0.0174798	1.22999	0.2187	266659
M34419	FingerOA	rs4789188	17	73397871	A	C	0.0134	0.0027	4.96296	5.656e-07	7348	-0.0215	0.0245934	-0.874217	0.382	266659
M34419	FingerOA	rs6997983	8	129748718	A	G	-0.0161	0.0036	-4.47222	6.149e-06	7348	0.0456	0.030391	1.50044	0.1335	266659
M34419	FingerOA	rs8085108	18	33004438	T	C	-0.0135	0.0027	-5	7.856e-07	7348	0.0409	0.0222309	1.83978	0.0658	266659
M34419	FingerOA	rs980142	21	18731623	A	G	-0.0153	0.0034	-4.5	6.211e-06	7348	0.0022	0.0210596	0.104465	0.9168	266659
M32740	ThumbOA	rs10762854	10	80996513	A	G	-0.0164	0.0036	-4.55556	6.859e-06	1759	0.0236	0.0186244	1.26715	0.2051	247230
M32740	ThumbOA	rs10916685	1	20309565	A	T	0.0095	0.0018	5.27778	8.652e-08	7318	0.0147	0.0178193	0.82495	0.4094	247230
M32740	ThumbOA	rs11054704	12	12299769	A	G	-0.0125	0.0026	-4.80769	1.321e-06	7318	0.0059	0.023626	0.249725	0.8028	247230
M32740	ThumbOA	rs11691877	2	78654537	T	C	-0.009	0.0018	-5	2.827e-07	7318	0.0242	0.0182363	1.32703	0.1845	247230
M32740	ThumbOA	rs11778288	8	63735445	A	G	0.008	0.0017	4.70588	5.027e-06	7318	-0.014	0.017342	-0.807289	0.4195	247230
M32740	ThumbOA	rs12477726	2	174150945	A	G	0.0175	0.0039	4.48718	7.57e-06	1759	-0.006	0.0196665	-0.305087	0.7603	247230
M32740	ThumbOA	rs12486775	3	109221698	T	G	0.0077	0.0017	4.52941	9.152e-06	7318	-0.0068	0.0166626	-0.4081	0.6832	247230
M32740	ThumbOA	rs12569017	1	111287581	A	T	-0.0151	0.0033	-4.57576	6.39e-06	7318	0.0089	0.0320576	0.277625	0.7813	247230
M32740	ThumbOA	rs12742877	1	76908156	C	G	-0.0082	0.0017	-4.82353	2.695e-06	7318	-0.0041	0.0169711	-0.241587	0.8091	247230
M32740	ThumbOA	rs12873548	13	27810271	T	C	-0.0079	0.0018	-4.38889	6.646e-06	7318	0.015	0.0175939	0.852566	0.3939	247230
M32740	ThumbOA	rs12899483	15	96241595	A	G	0.0084	0.0017	4.94118	1.594e-06	7318	-0.0304	0.018229	-1.66768	0.09538	247230
M32740	ThumbOA	rs13098833	3	20428568	A	G	-0.0084	0.0018	-4.66667	1.928e-06	7318	0.0276	0.0177278	1.55688	0.1195	247230
M32740	ThumbOA	rs17101092	14	33898496	C	G	-0.0077	0.0017	-4.52941	9.756e-06	7318	0.0297	0.0180989	1.64099	0.1008	247230
M32740	ThumbOA	rs1719079	2	159841372	A	G	0.0186	0.0041	4.53659	4.92e-06	7318	-0.0033	0.0323703	-0.101945	0.9188	247230
M32740	ThumbOA	rs1992235	2	216416150	A	G	-0.0078	0.0017	-4.58824	7.657e-06	7318	0.0095	0.0175975	0.539851	0.5893	247230
M32740	ThumbOA	rs2029209	9	11861841	A	G	0.0081	0.0017	4.76471	2.08e-06	7318	-0.0113	0.016602	-0.680639	0.4961	247230
M32740	ThumbOA	rs2038410	20	5249302	T	C	-0.009	0.0017	-5.29412	1.646e-07	7318	0.0174	0.0167467	1.03901	0.2988	247230
M32740	ThumbOA	rs2147103	14	54374023	A	T	0.0077	0.0017	4.52941	8.512e-06	7318	-0.0055	0.0169519	-0.324447	0.7456	247230
M32740	ThumbOA	rs2371276	2	212555085	T	C	-0.0093	0.0018	-5.16667	1.906e-07	7318	0.0196	0.0167165	1.17249	0.241	247230
M32740	ThumbOA	rs2423437	20	9703740	A	G	-0.0082	0.0018	-4.55556	3.687e-06	7318	0.0047	0.0177003	0.265532	0.7906	247230
M32740	ThumbOA	rs2869297	4	86105584	A	G	-0.0079	0.0018	-4.38889	7.365e-06	7318	0.0092	0.0177725	0.517654	0.6047	247230
M32740	ThumbOA	rs2875878	6	126204203	C	G	-0.0079	0.0017	-4.64706	6.172e-06	7318	0.0135	0.0182921	0.738024	0.4605	247230
M32740	ThumbOA	rs3915879	4	7154743	T	C	-0.0085	0.0018	-4.72222	3.912e-06	7318	0.0294	0.018344	1.6027	0.109	247230
M32740	ThumbOA	rs4075958	5	176784512	A	G	0.0078	0.0018	4.33333	9.428e-06	7318	-0.0142	0.018091	-0.784921	0.4325	247230
M32740	ThumbOA	rs429460	6	9026525	A	T	0.0079	0.0018	4.38889	6.814e-06	7318	0.0063	0.01873	0.336359	0.7366	247230
M32740	ThumbOA	rs4562058	5	171780501	T	C	-0.008	0.0017	-4.70588	3.881e-06	7318	0.0177	0.0178908	0.989333	0.3225	247230
M32740	ThumbOA	rs4755524	11	39818119	C	G	0.0079	0.0018	4.38889	7.902e-06	7318	-0.0013	0.0186405	-0.0697408	0.9444	247230
M32740	ThumbOA	rs4981021	12	104149999	T	C	-0.0084	0.0018	-4.66667	1.916e-06	7318	0.0266	0.0191717	1.38747	0.1653	247230
M32740	ThumbOA	rs529833	6	83006636	A	G	-0.0093	0.0018	-5.16667	1.322e-07	7318	0.0094	0.018019	0.52167	0.6019	247230
M32740	ThumbOA	rs569137	8	23696290	A	G	-0.0079	0.0017	-4.64706	5.125e-06	7318	0.0166	0.0174805	0.949631	0.3423	247230
M32740	ThumbOA	rs6429032	1	237805925	T	C	-0.0273	0.0058	-4.7069	2.122e-06	1759	-0.0075	0.0293636	-0.255418	0.7984	247230
M32740	ThumbOA	rs6492144	13	109403491	C	G	0.0087	0.0017	5.11765	4.443e-07	7318	-0.0224	0.0166418	-1.34601	0.1783	247230
M32740	ThumbOA	rs6503078	17	7996640	T	G	-0.009	0.002	-4.5	6.795e-06	5559	-0.0018	0.019121	-0.0941374	0.925	247230
M32740	ThumbOA	rs651007	9	136153875	T	C	-0.0152	0.0024	-6.33333	2.78e-10	7318	0.0155	0.0215947	0.717769	0.4729	247230
M32740	ThumbOA	rs6545816	2	60714861	A	C	-0.0078	0.0017	-4.58824	6.061e-06	7318	0.014	0.0168374	0.831484	0.4057	247230
M32740	ThumbOA	rs6555389	5	6265021	A	T	0.0083	0.0017	4.88235	2.162e-06	7318	-0.0018	0.0175051	-0.102827	0.9181	247230
M32740	ThumbOA	rs6832662	4	136839584	A	G	-0.0079	0.0017	-4.64706	6.067e-06	7318	0.0274	0.0169266	1.61875	0.1055	246282
M32740	ThumbOA	rs6928245	6	100674018	A	G	0.0091	0.0017	5.35294	1.785e-07	7318	-0.0253	0.0173896	-1.45489	0.1457	247230
M32740	ThumbOA	rs7151149	14	34969433	T	C	-0.0082	0.0017	-4.82353	3.101e-06	7318	-0.0013	0.0176243	-0.0737617	0.9412	247230
M32740	ThumbOA	rs743616	22	51064039	C	G	-0.0096	0.0018	-5.33333	5.933e-08	7318	-0.0028	0.0167321	-0.167343	0.8671	247230
M32740	ThumbOA	rs743760	13	33071127	C	G	-0.0078	0.0017	-4.58824	7.181e-06	7318	0.0137	0.0179806	0.761933	0.4461	239967
M32740	ThumbOA	rs7560697	2	186892908	T	C	0.0084	0.0018	4.66667	1.791e-06	7318	0.0117	0.0194851	0.60046	0.5482	247230
M32740	ThumbOA	rs8005168	14	23028364	T	C	0.0077	0.0017	4.52941	9.309e-06	7318	-0.0193	0.0170733	-1.13042	0.2583	247230
M32740	ThumbOA	rs890498	15	42111298	C	G	-0.0078	0.0017	-4.58824	7.228e-06	7318	0.0037	0.0169098	0.218808	0.8268	247230
M32740	ThumbOA	rs930551	17	77905149	A	G	-0.018	0.004	-4.5	6.795e-06	5559	0.0532	0.0336051	1.58309	0.1134	247230
M32740	ThumbOA	rs9320187	6	107141376	A	G	-0.0154	0.0034	-4.52941	4.901e-06	7318	0.0294	0.0348364	0.843945	0.3987	247230
M32740	ThumbOA	rs9322898	14	32829827	T	C	-0.009	0.002	-4.5	6.795e-06	5559	0.0095	0.017822	0.533049	0.594	247230
M32740	ThumbOA	rs9397197	6	155012313	A	G	0.0083	0.0018	4.61111	2.212e-06	7318	0.0228	0.0194045	1.17499	0.24	247230
M18497	ThumbOA	rs10514476	16	80023841	A	G	0.0391	0.0082	4.76829	1.803e-06	3783	0.0113	0.0168634	0.670091	0.5028	247230
M18497	ThumbOA	rs10766562	11	19505217	T	C	0.0389	0.0082	4.7439	1.97e-06	3783	0.0219	0.0168197	1.30205	0.1929	247230
M18497	ThumbOA	rs10813358	9	30755626	A	G	0.0373	0.0082	4.54878	5.616e-06	3783	0.0167	0.0171935	0.971298	0.3314	247230
M18497	ThumbOA	rs11866744	16	61640401	A	T	0.0385	0.0081	4.75309	2.12e-06	3783	0.009	0.016591	0.542462	0.5875	247230
M18497	ThumbOA	rs12070179	1	153742437	T	C	-0.2041	0.0432	-4.72454	2.308e-06	698	-0.0738	0.0366228	-2.01514	0.04389	247230
M18497	ThumbOA	rs12984452	19	54021597	T	C	-0.0413	0.009	-4.58889	4.705e-06	3783	-0.0099	0.0185022	-0.535072	0.5926	247230
M18497	ThumbOA	rs16955093	17	5692999	T	C	0.3552	0.0782	4.5422	5.606e-06	698	0.0982	0.0702243	1.39838	0.162	247230
M18497	ThumbOA	rs226212	17	37036554	A	G	-0.0384	0.0084	-4.57143	4.84e-06	3783	0.0119	0.0169989	0.700044	0.4839	247230
M18497	ThumbOA	rs309873	4	48336820	C	G	0.0743	0.0164	4.53049	5.634e-06	3783	0.045	0.0319042	1.41047	0.1584	246282
M18497	ThumbOA	rs7108724	11	129220126	A	G	-0.0389	0.0082	-4.7439	2.13e-06	3783	0.001	0.0166822	0.0599443	0.9522	247230
M18497	ThumbOA	rs7139744	13	41039186	T	G	0.0423	0.0092	4.59783	3.867e-06	3783	0.0305	0.0180859	1.68639	0.09172	247230
M18497	ThumbOA	rs7171216	15	98893001	T	G	-0.0442	0.0096	-4.60417	4.406e-06	3783	-0.037	0.0170479	-2.17035	0.02998	247230
M18497	ThumbOA	rs7809441	7	31155802	A	G	0.0748	0.0147	5.08844	3.801e-07	3783	0.0279	0.0310181	0.899474	0.3684	247230
M18497	ThumbOA	rs8111663	19	49903699	C	G	-0.0369	0.0082	-4.5	7.356e-06	3783	0.0208	0.0167495	1.24183	0.2143	247230
M18497	ThumbOA	rs9815713	3	153568131	A	G	-0.0917	0.0192	-4.77604	1.794e-06	3783	-0.0203	0.024508	-0.828301	0.4075	247230
M18497	ThumbOA	rs9962219	18	61131461	T	G	-0.4251	0.0954	-4.45597	8.279e-06	698	-0.1196	0.118711	-1.00749	0.3137	238350

## Sheet: Table S2 MR IVW
								All OA				Knee OA				Hip OA				KneeHip				Spine				Hand				Finger				Thumb
ID	Metabolite	Status	HMDB	Pathway	Super.pathway	Total.N	NSNPs	beta.AllOA	se.AllOA	pvalue.AllOA	FDR.AllOA	beta.KneeOA	se.KneeOA	pvalue.KneeOA	FDR.KneeOA	beta.HipOA	se.HipOA	pvalue.HipOA	FDR.HipOA	beta.KneeHipOA	se.KneeHipOA	pvalue.KneeHipOA	FDR.KneeHipOA	beta.SpineOA	se.SpineOA	pvalue.SpineOA	FDR.SpineOA	beta.HandOA	se.HandOA	pvalue.HandOA	FDR.HandOA	beta.FingerOA	se.FingerOA	pvalue.FingerOA	FDR.FingerOA	beta.ThumbOA	se.ThumbOA	pvalue.ThumbOA	FDR.ThumbOA
M32740	X-11423--O-sulfo-L-tyrosine	Identified	HMDB0155722	Phenylalanine & tyrosine metabolism	Amino acid	7765	49	-0.06	0.074	0.414	0.729109	-0.013	0.146	0.931	0.702616	0.005	0.157	0.977	0.83595	-0.017	0.123	0.892	0.822042	-0.042	0.169	0.802	0.866374	-0.82	0.209	0	0	-0.916	0.298	0.002	0.499225	-1.138	0.278	0	0
M18497	taurocholate	Known	HMDB0000036	Bile acid metabolism	Lipid	4032	15	0.029	0.023	0.206	0.58307	-0.038	0.037	0.307	0.487085	0.073	0.039	0.063	0.374303	-0.006	0.0308	0.842	0.813446	0.035	0.058	0.549	0.816118	0.167	0.058	0.004	0.191916	0.252	0.084	0.003	0.599256	0.302	0.082	0	0
M33973	epiandrosterone sulfate	Known	HMDB0062657	Sterol, Steroid	Lipid	7769	16	0.048	0.034	0.165	0.556235	0.153	0.046	0.001	0.0552348	0.091	0.056	0.107	0.4544	0.097	0.032	0.003	0.140809	0.024	0.053	0.645	0.839082	0.152	0.089	0.089	0.467318	0.25	0.146	0.087	0.97746	0.316	0.103	0.002	0.176731
M34407	isovalerylcarnitine	Known	HMDB0000688	Valine, leucine and isoleucine metabolism	Amino acid	7789	26	0.158	0.07	0.024	0.33887	0.216	0.079	0.006	0.101972	-0.03	0.121	0.801	0.806865	0.101	0.0736	0.169	0.474211	0.034	0.102	0.737	0.856283	0.412	0.114	0	0	0.056	0.201	0.78	0.997435	0.517	0.186	0.005	0.277038
M01301	lysine	Known	HMDB0000182	Lysine metabolism	Amino acid	7812	22	-0.16	0.143	0.262	0.630086	-0.246	0.227	0.279	0.475605	-0.369	0.292	0.207	0.544364	-0.231	0.189	0.22	0.532555	-0.401	0.311	0.197	0.644038	-0.443	0.35	0.205	0.616788	-0.25	0.543	0.645	0.996899	-1.328	0.499	0.008	0.322848
M00606	uridine	Known	HMDB0000296	Pyrimidine metabolism, uracil containing	Nucleotide	7800	19	0.22	0.136	0.107	0.495879	0.245	0.212	0.246	0.45967	-0.13	0.274	0.635	0.768086	0.194	0.184	0.293	0.602753	-0.264	0.295	0.37	0.749447	-0.355	0.379	0.348	0.730021	-0.099	0.509	0.847	0.997637	-1.265	0.486	0.009	0.333046
M18474	estrone 3-sulfate	Known	HMDB0001425	Sterol, Steroid	Lipid	957	10	-0.023	0.017	0.182	0.568514	-0.002	0.025	0.942	0.705064	0.029	0.036	0.42	0.686576	0.003	0.021	0.879	0.819884	-0.054	0.035	0.127	0.580388	-0.147	0.045	0.001	0.0682202	-0.147	0.058	0.011	0.84575	-0.19	0.075	0.011	0.349085
M01493	ornithine	Known	HMDB0000214	Urea cycle; arginine-, proline-, metabolism	Amino acid	7746	11	-0.027	0.115	0.817	0.84156	-0.04	0.188	0.831	0.67834	0.012	0.249	0.963	0.833961	0.052	0.157	0.741	0.793275	-0.077	0.264	0.771	0.861744	0.504	0.333	0.13	0.519437	0.563	0.483	0.243	0.991812	1.155	0.459	0.012	0.355506
M32452	propionylcarnitine	Known	HMDB0000824	Fatty acid metabolism (also BCAA metabolism)	Lipid	7813	38	0.206	0.064	0.001	0.13347	0.253	0.101	0.012	0.139541	0.161	0.121	0.182	0.528971	0.154	0.089	0.083	0.380006	0.013	0.135	0.925	0.882047	0.347	0.184	0.059	0.442514	0.334	0.26	0.199	0.990019	0.606	0.244	0.013	0.361126
M00569	caffeine	Known	HMDB0001847	Xanthine metabolism	Xenobiotics	7719	11	-0.05	0.024	0.039	0.396383	-0.037	0.038	0.33	0.495389	-0.032	0.046	0.486	0.717099	-0.068	0.03	0.024	0.306497	-0.009	0.046	0.839	0.87151	-0.096	0.064	0.135	0.525828	-0.04	0.086	0.639	0.99687	-0.22	0.09	0.014	0.366086
M33420	gamma-tocopherol	Known	HMDB0001492	Tocopherol metabolism	Cofactors and vitamins	6226	13	-0.041	0.041	0.313	0.6705	0.012	0.062	0.844	0.681718	0.002	0.08	0.978	0.83609	-0.016	0.057	0.779	0.801356	0.033	0.087	0.708	0.851271	-0.217	0.115	0.058	0.44173	-0.203	0.176	0.249	0.992007	-0.35	0.148	0.018	0.381214
M34419	1-linoleoylglycerophosphocholine	Known	HMDB0010386	Lysolipid	Lipid	7795	14	0.006	0.091	0.944	0.859889	0.0753	0.141	0.593	0.600781	0.011	0.183	0.951	0.832217	0.064	0.122	0.598	0.755907	-0.032	0.201	0.874	0.876017	-1.03	0.242	0	0	-1.561	0.369	0	0	-0.822	0.35	0.019	0.384138
M32322	glutamate	Known	HMDB0000148	Glutamate metabolism	Amino acid	7804	4	0.144	0.149	0.333	0.684036	0.093	0.217	0.667	0.628623	0.232	0.26	0.372	0.659889	-0.138	0.222	0.535	0.734786	0.495	0.307	0.107	0.551706	0.714	0.377	0.058	0.44173	0.467	0.536	0.383	0.994789	1.166	0.51	0.022	0.391509
M32492	caprylate (8:0)	Known	HMDB0000482	Medium chain fatty acid	Lipid	7802	45	-0.102	0.07	0.145	0.539042	-0.072	0.109	0.51	0.564129	-0.105	0.144	0.464	0.707607	-0.144	0.092	0.12	0.424169	-0.084	0.132	0.523	0.808725	0.073	0.199	0.715	0.847459	0.484	0.278	0.082	0.976118	0.61	0.268	0.023	0.393588
M33453	alpha-ketoglutarate	Known	HMDB0000208	Krebs cycle	Energy	6130	16	-0.026	0.054	0.636	0.805251	-0.012	0.085	0.89	0.69312	-0.057	0.124	0.648	0.771676	-0.038	0.073	0.598	0.755907	0.147	0.118	0.215	0.654948	0.249	0.151	0.1	0.481812	0.237	0.213	0.264	0.992458	0.524	0.231	0.023	0.393588
M00599	pyruvate	Known	HMDB0000243	Glycolysis, gluconeogenesis, pyruvate metabolism	Carbohydrate	7682	13	-0.009	0.075	0.907	0.855002	0.17	0.101	0.093	0.341382	0.062	0.153	0.686	0.781561	0.08	0.103	0.438	0.694023	-0.263	0.143	0.067	0.488464	-0.069	0.239	0.774	0.857429	-0.281	0.252	0.267	0.992542	-0.553	0.247	0.025	0.397303
M35628	1-oleoylglycerophosphoethanolamine	Known	HMDB0011506	Lysolipid	Lipid	7749	9	-0.051	0.091	0.574	0.788661	-0.329	0.15	0.029	0.213575	0.009	0.18	0.959	0.833383	-0.2	0.116	0.086	0.382775	-0.19	0.196	0.333	0.729148	0.015	0.235	0.95	0.880691	-0.249	0.339	0.463	0.995686	-0.742	0.337	0.028	0.401977
M16822	X-04499--3,4-dihydroxybutyrate	Identified	HMDB0000337	Butanoate metabolism	Amino acid	6948	18	0.045	0.096	0.637	0.805497	-0.084	0.142	0.555	0.584796	0.473	0.187	0.011	0.230196	0.145	0.121	0.232	0.54575	0.009	0.196	0.963	0.886171	0.388	0.241	0.108	0.490937	0.209	0.387	0.59	0.996611	0.725	0.329	0.028	0.401977
M34416	1-stearoylglycerophosphoethanolamine	Known	HMDB0011130	Lysolipid	Lipid	7369	10	-0.041	0.066	0.53	0.775062	-0.053	0.124	0.672	0.630365	-0.155	0.191	0.418	0.685548	-0.063	0.081	0.44	0.69499	-0.43	0.14	0.002	0.395915	-0.221	0.172	0.2	0.611189	-0.535	0.23	0.02	0.908834	-0.468	0.216	0.03	0.404621
M32315	serine	Known	HMDB0000187	Glycine, serine and threonine metabolism	Amino acid	7796	36	-0.035	0.126	0.779	0.835106	-0.113	0.176	0.521	0.569369	-0.024	0.167	0.884	0.821767	-0.049	0.163	0.766	0.798663	0.016	0.184	0.933	0.88294	0.232	0.213	0.277	0.682773	0.34	0.297	0.252	0.992102	0.632	0.291	0.03	0.404621
M35189	X-13431--nonanoylcarnitine	Identified	HMDB0013288	Carnitine metabolism	Lipid	6591	22	0.052	0.029	0.0702	0.451798	0.055	0.055	0.315	0.490079	0.096	0.075	0.201	0.540943	0.038	0.037	0.307	0.613874	0.044	0.08	0.581	0.824468	0.024	0.101	0.809	0.862751	0.02	0.111	0.858	0.997667	0.225	0.104	0.03	0.404621
M32675	C-glycosyltryptophan	Known	HMDB0240296	Tryptophan metabolism	Amino acid	7786	18	0.364	0.147	0.013	0.257054	0.156	0.23	0.498	0.558266	0.431	0.293	0.141	0.495254	0.428	0.199	0.031	0.322178	0.662	0.336	0.049	0.453209	0.311	0.371	0.402	0.757492	0.764	0.537	0.155	0.987222	1.106	0.519	0.033	0.408038
M15676	3-methyl-2-oxovalerate	Known	HMDB0000491	Valine, leucine and isoleucine metabolism	Amino acid	7779	31	-0.117	0.088	0.185	0.570497	-0.027	0.121	0.822	0.67596	-0.381	0.158	0.016	0.249106	-0.221	0.105	0.035	0.328769	-0.002	0.187	0.993	0.889229	-0.492	0.216	0.023	0.383283	-0.209	0.371	0.574	0.996517	-0.654	0.307	0.033	0.408038
M35127	pro-hydroxy-pro	Known	HMDB0006695	Dipeptide	Peptide	7787	20	-0.109	0.072	0.131	0.524741	0.048	0.114	0.675	0.631403	-0.265	0.186	0.154	0.507373	-0.071	0.098	0.469	0.708349	0.195	0.17	0.251	0.682081	-0.407	0.207	0.049	0.43341	-0.49	0.286	0.087	0.97746	-0.585	0.277	0.035	0.410016
M38150	phenylalanylphenylalanine	Known	HMDB0013302	Dipeptide	Peptide	4961	2	0.373	0.202	0.064	0.443419	0.866	0.315	0.006	0.101972	0.454	0.219	0.038	0.323223	0.393	0.271	0.148	0.455536	0.624	0.442	0.158	0.613888	1.164	0.531	0.028	0.39821	0.49	0.758	0.518	0.996142	1.522	0.721	0.035	0.410016
M15996	aspartate	Known	HMDB0000191	Alanine and aspartate metabolism	Amino acid	7721	4	0.235	0.14	0.093	0.477412	0.353	0.151	0.019	0.178408	-0.056	0.208	0.787	0.804103	0.255	0.131	0.051	0.345977	0.084	0.214	0.696	0.849094	0.893	0.369	0.016	0.351043	1.258	0.652	0.054	0.964179	1.066	0.51	0.037	0.4173
M21044	2-hydroxybutyrate (AHB)	Known	HMDB0000008	Cysteine, methionine, SAM, taurine metabolism	Amino acid	7815	16	-0.09	0.069	0.191	0.574313	0.008	0.11	0.941	0.704843	-0.082	0.138	0.554	0.742895	-0.027	0.095	0.774	0.800329	-0.426	0.165	0.01	0.395915	-0.109	0.233	0.642	0.833011	-0.294	0.263	0.265	0.992486	-0.563	0.27	0.037	0.4173
M32425	dehydroisoandrosterone sulfate (DHEA-S)	Known	HMDB0001032	Sterol, Steroid	Lipid	7793	20	0.022	0.04	0.587	0.792369	0.167	0.063	0.008	0.11282	-0.011	0.077	0.887	0.822263	0.104	0.053	0.05	0.345187	-0.011	0.088	0.903	0.879519	0.045	0.112	0.686	0.842029	0.106	0.152	0.487	0.995897	0.339	0.163	0.038	0.423799
M01508	pantothenate	Known	HMDB0000210	Pantothenate and CoA metabolism	Cofactors and vitamins	7604	26	-0.033	0.061	0.586	0.792089	-0.015	0.096	0.88	0.690712	-0.207	0.127	0.103	0.448442	0.013	0.082	0.871	0.81853	-0.011	0.142	0.937	0.883381	-0.399	0.187	0.033	0.409321	-0.114	0.27	0.674	0.997032	-0.448	0.223	0.045	0.465524
M33477	erythronate	Known	HMDB0000613	Aminosugars metabolism	Carbohydrate	7752	45	-0.049	0.078	0.532	0.775718	-0.019	0.122	0.875	0.689493	-0.094	0.155	0.542	0.73869	-0.075	0.103	0.468	0.707908	0.09	0.175	0.607	0.830714	-0.365	0.216	0.091	0.470144	-0.394	0.299	0.187	0.989385	-0.551	0.28	0.049	0.486762
M27716	bilirubin (Z,Z)	Known	HMDB0000488	Hemoglobin and porphyrin metabolism	Cofactors and vitamins	6812	21	-0.008	0.02	0.687	0.817063	-0.003	0.041	0.946	0.705945	-0.045	0.038	0.229	0.555673	-0.006	0.033	0.857	0.816111	-0.124	0.058	0.032	0.403267	0.058	0.068	0.396	0.754719	0.217	0.103	0.035	0.945787	0.179	0.097	0.064	0.553321
M27447	1-linoleoylglycerol (1-monolinolein)	Known	HMDB0011568	Monoacylglycerol	Lipid	2797	14	0.013	0.038	0.732	0.826357	-0.034	0.064	0.593	0.600781	-0.09	0.077	0.241	0.561134	-0.03	0.054	0.575	0.748598	0.109	0.083	0.187	0.637258	0.011	0.098	0.913	0.876453	0.064	0.147	0.664	0.996988	0.258	0.139	0.064	0.553321
M22175	aspartylphenylalanine	Known	HMDB0000706	Dipeptide	Peptide	3948	7	-0.07	0.06	0.243	0.613862	-0.094	0.086	0.273	0.472919	0.242	0.129	0.06	0.369211	-0.005	0.072	0.943	0.83003	-0.105	0.121	0.387	0.757788	-0.127	0.145	0.379	0.746506	-0.482	0.249	0.053	0.963528	-0.43	0.237	0.07	0.575349
M01356	nonadecanoate (19:0)	Known	HMDB0006738	Long chain fatty acid	Lipid	7783	15	-0.016	0.073	0.824	0.842694	-0.195	0.126	0.122	0.364902	-0.18	0.152	0.236	0.558913	-0.043	0.103	0.674	0.777301	-0.12	0.167	0.473	0.792697	-0.58	0.205	0.005	0.218305	-0.41	0.343	0.231	0.99139	-0.471	0.26	0.07	0.575349
M36099	4-ethylphenylsulfate	Known	HMDB0062551	Benzoate metabolism	Xenobiotics	6012	7	-0.081	0.04	0.044	0.409004	-0.127	0.059	0.032	0.225053	0.004	0.076	0.958	0.833238	-0.091	0.051	0.075	0.371782	-0.154	0.086	0.073	0.497117	-0.076	0.103	0.459	0.781013	-0.128	0.168	0.446	0.995522	-0.256	0.142	0.072	0.582217
M31522	pyroglutamylglycine	Known	HMDB0061890	Dipeptide	Peptide	1586	3	0.12	0.055	0.03	0.366524	0.138	0.086	0.109	0.355534	0.035	0.11	0.747	0.795755	0.069	0.074	0.353	0.646398	0.21	0.123	0.086	0.512439	0.251	0.184	0.174	0.578987	0.451	0.216	0.036	0.947214	0.36	0.203	0.077	0.598452
M32654	3-dehydrocarnitine	Known	HMDB0012154	Carnitine metabolism	Lipid	7809	27	0.016	0.07	0.815	0.841233	0.002	0.113	0.983	0.713846	0.243	0.138	0.078	0.404797	-0.009	0.091	0.917	0.82605	-0.018	0.153	0.904	0.879637	0.354	0.2	0.076	0.452941	0.315	0.27	0.243	0.991812	0.496	0.28	0.077	0.598452
M34040	X-12510--2-aminooctanoic acid	Identified	HMDB0000991	Amino fatty acid	Amino acid	7566	21	-0.048	0.057	0.401	0.722762	-0.14	0.052	0.007	0.107901	-0.038	0.081	0.644	0.770583	-0.122	0.059	0.04	0.335416	-0.039	0.071	0.583	0.824964	-0.216	0.088	0.014	0.337709	-0.347	0.125	0.006	0.749418	-0.294	0.174	0.092	0.640378
M37459	ergothioneine	Known	HMDB0003045	Food component, Plant	Xenobiotics	4453	2	0.059	0.072	0.418	0.731004	0.097	0.11	0.378	0.51317	0.136	0.148	0.357	0.650592	0.1	0.098	0.305	0.612323	0.302	0.159	0.058	0.472924	-0.038	0.208	0.857	0.869434	-0.12	0.216	0.577	0.996535	-0.333	0.198	0.093	0.642864
M31591	androsterone sulfate	Known	HMDB0002759	Sterol, Steroid	Lipid	7785	27	0.015	0.016	0.34	0.688515	0.082	0.031	0.009	0.116968	0.019	0.039	0.626	0.765533	0.065	0.034	0.051	0.345977	-0.028	0.045	0.532	0.81135	0.107	0.057	0.061	0.444012	0.181	0.07	0.009	0.81772	0.117	0.071	0.099	0.657086
M01515	salicylate	Known	HMDB0000840	Drug	Xenobiotics	2374	17	0.009	0.006	0.139	0.533173	-0.001	0.009	0.91	0.697827	0.022	0.012	0.07	0.388226	-0.002	0.01	0.848	0.814521	0.025	0.013	0.05	0.455657	0.007	0.017	0.69	0.842801	0.035	0.03	0.25	0.992039	0.051	0.032	0.105	0.670219
M18369	gamma-glutamylleucine	Known	HMDB0011171	gamma-glutamyl	Peptide	7802	35	-0.162	0.085	0.057	0.433563	-0.107	0.132	0.418	0.527329	-0.293	0.173	0.091	0.428619	-0.218	0.119	0.066	0.360738	-0.017	0.181	0.923	0.881821	-0.183	0.22	0.406	0.759307	0.01	0.308	0.975	0.997947	-0.487	0.3	0.105	0.670219
M33801	ADpSGEGDFXAEGGGVR	Known		Fibrinogen cleavage peptide	Peptide	3939	7	-0.166	0.058	0.004	0.17796	-0.018	0.081	0.822	0.67596	-0.423	0.116	0	0	-0.126	0.078	0.105	0.404162	-0.256	0.114	0.0249	0.395915	0.142	0.118	0.227	0.6395	0.318	0.175	0.069	0.971746	0.263	0.162	0.106	0.672311
M35631	1-palmitoylglycerophosphoethanolamine	Known	HMDB0011503	Lysolipid	Lipid	7763	27	-0.09	0.062	0.143	0.537126	-0.07	0.122	0.567	0.589981	0.046	0.125	0.715	0.788547	-0.043	0.107	0.69	0.781336	-0.019	0.147	0.899	0.879048	-0.081	0.185	0.662	0.837235	-0.456	0.24	0.057	0.966	-0.366	0.233	0.116	0.691855
M33384	salicyluric glucuronide	Known	HMDB0039843	Drug	Xenobiotics	832	11	0.036	0.011	0.001	0.13347	-0.011	0.017	0.527	0.572174	0.015	0.021	0.481	0.714996	0.011	0.014	0.422	0.686064	0.039	0.024	0.111	0.558016	-0.053	0.032	0.101	0.483012	-0.022	0.042	0.611	0.996727	-0.065	0.041	0.118	0.695487
M32489	caproate (6:0)	Known	HMDB0000535	Medium chain fatty acid	Lipid	7811	35	-0.102	0.085	0.229	0.601118	-0.154	0.133	0.245	0.459139	-0.171	0.18	0.34	0.639421	-0.132	0.123	0.286	0.596949	0.144	0.195	0.461	0.788442	0.557	0.244	0.022	0.37966	0.725	0.325	0.026	0.928365	0.517	0.334	0.122	0.702501
M32339	alanine	Known	HMDB0000161	Alanine and aspartate metabolism	Amino acid	7788	37	0.034	0.087	0.699	0.819637	0.014	0.135	0.915	0.698981	-0.105	0.172	0.542	0.73869	-0.011	0.12	0.924	0.82714	-0.464	0.189	0.014	0.395915	0.144	0.224	0.519	0.801299	0.241	0.337	0.475	0.995794	0.474	0.306	0.122	0.702501
M38178	cis-4-decenoyl carnitine	Known	HMDB0240585	Carnitine metabolism	Lipid	7660	15	-0.062	0.046	0.174	0.562968	-0.147	0.074	0.045	0.264794	-0.04	0.092	0.666	0.776467	-0.094	0.063	0.132	0.438684	0.07	0.106	0.506	0.803561	-0.213	0.135	0.115	0.498116	-0.018	0.183	0.921	0.997826	-0.266	0.172	0.123	0.704204
M01645	laurate (12:0)	Known	HMDB0000638	Medium chain fatty acid	Lipid	7793	39	-0.085	0.075	0.26	0.628298	-0.093	0.115	0.417	0.527	0.003	0.157	0.983	0.836787	-0.018	0.101	0.862	0.816982	0.084	0.18	0.639	0.837816	-0.365	0.207	0.078	0.453893	-0.456	0.302	0.131	0.984916	-0.426	0.277	0.124	0.705888
M00054	tryptophan	Known	HMDB0000929	Tryptophan metabolism	Amino acid	7804	182	-0.071	0.075	0.346	0.692255	-0.184	0.114	0.107	0.35394	-0.383	0.172	0.026	0.286411	-0.096	0.11	0.382	0.664229	-0.073	0.161	0.649	0.839915	-0.312	0.198	0.114	0.497132	-0.355	0.285	0.213	0.990669	-0.418	0.273	0.126	0.709199
M22030	2-hydroxyisobutyrate	Known	HMDB0000729	Valine, leucine and isoleucine metabolism	Amino acid	6539	19	-0.109	0.078	0.162	0.553863	0.194	0.124	0.116	0.360779	-0.087	0.155	0.576	0.750263	0.021	0.109	0.846	0.814164	0.208	0.178	0.244	0.677106	0.219	0.226	0.334	0.721853	-0.066	0.333	0.842	0.997623	-0.479	0.317	0.131	0.717159
M01644	heptanoate (7:0)	Known	HMDB0000666	Medium chain fatty acid	Lipid	7802	36	0.01	0.078	0.895	0.853343	0.123	0.154	0.426	0.529924	0.195	0.158	0.215	0.548689	0.148	0.105	0.159	0.465748	0.005	0.174	0.978	0.887721	-0.187	0.227	0.41	0.761094	0.078	0.324	0.81	0.997529	-0.5	0.336	0.137	0.726154
M15500	carnitine	Known	HMDB0000062	Carnitine metabolism	Lipid	7797	214	0.055	0.078	0.481	0.7577	0.033	0.118	0.783	0.665223	0.086	0.133	0.521	0.730991	0.046	0.101	0.649	0.77069	-0.082	0.144	0.568	0.821169	0.233	0.186	0.21	0.622217	0.722	0.252	0.004	0.665977	0.364	0.246	0.139	0.729027
M33138	X-11793--oxidized bilirubin	Identified	HMDB0000054	Hemoglobin and porphyrin metabolism	Cofactors and vitamins	7611	24	0.008	0.036	0.829	0.843494	0.041	0.053	0.436	0.533067	-0.075	0.067	0.26	0.575564	0.021	0.047	0.651	0.771233	-0.037	0.075	0.622	0.834119	-0.141	0.124	0.254	0.663708	0.064	0.133	0.632	0.996836	-0.247	0.169	0.143	0.734595
M32412	butyrylcarnitine	Known	HMDB0002013	Fatty acid metabolism (also BCAA metabolism)	Lipid	7796	49	0.008	0.027	0.758	0.831308	0.034	0.032	0.292	0.48114	0.026	0.039	0.506	0.725208	0.003	0.031	0.931	0.828216	-0.026	0.041	0.525	0.809314	-0.107	0.047	0.022	0.37966	-0.079	0.067	0.237	0.991606	-0.086	0.059	0.145	0.737294
M34384	stachydrine	Known	HMDB0004827	Food component, Plant	Xenobiotics	6745	7	0.021	0.028	0.451	0.745681	-0.009	0.044	0.841	0.680945	-0.003	0.056	0.956	0.832948	-0.007	0.056	0.9	0.823344	0.071	0.071	0.316	0.720012	0.091	0.078	0.242	0.653397	0.035	0.123	0.779	0.997431	-0.149	0.102	0.145	0.737294
M15958	phenylacetate	Known	HMDB0000209	Phenylalanine & tyrosine metabolism	Amino acid	4754	8	-0.06	0.092	0.517	0.770703	-0.12	0.162	0.46	0.540189	-0.211	0.143	0.142	0.496243	-0.109	0.101	0.281	0.592698	0.037	0.114	0.743	0.857278	-0.343	0.194	0.077	0.453423	-0.669	0.276	0.015	0.882031	-0.389	0.272	0.152	0.746323
M35254	2-oleoylglycerophosphocholine	Known	HMDB0061701	Lysolipid	Lipid	7524	18	-0.02	0.088	0.817	0.84156	-0.23	0.142	0.106	0.353126	-0.053	0.176	0.764	0.799388	-0.158	0.122	0.197	0.504995	0.248	0.205	0.227	0.664098	0.098	0.248	0.693	0.843375	-0.358	0.362	0.322	0.993808	-0.487	0.341	0.153	0.747562
M27513	indoleacetate	Known	HMDB0000197	Tryptophan metabolism	Amino acid	7618	20	-0.093	0.067	0.164	0.555451	-0.326	0.106	0.002	0.0631255	-0.087	0.137	0.526	0.732865	-0.186	0.094	0.048	0.343519	-0.047	0.145	0.749	0.858259	-0.122	0.162	0.451	0.777991	-0.045	0.252	0.857	0.997664	-0.34	0.24	0.156	0.751209
M37253	2-hydroxyglutarate	Known	HMDB0059655	Fatty acid, dicarboxylate	Lipid	6287	13	-0.021	0.1	0.836	0.844601	-0.071	0.113	0.534	0.575401	0.025	0.145	0.865	0.818562	-0.072	0.133	0.588	0.752782	-0.094	0.149	0.528	0.810192	0.264	0.199	0.186	0.594533	0.314	0.286	0.273	0.992705	0.37	0.268	0.168	0.7648
M02734	gamma-glutamyltyrosine	Known	HMDB0011741	gamma-glutamyl	Peptide	7468	47	0.163	0.073	0.026	0.348998	0.136	0.118	0.251	0.462279	0.355	0.149	0.017	0.251783	0.129	0.099	0.192	0.498568	0.373	0.179	0.037	0.416885	0.156	0.199	0.434	0.771284	0.103	0.288	0.72	0.997221	0.37	0.269	0.169	0.765866
M32910	X-11593--O-methylascorbate	Identified	HMDB0240294	Ascorbate and aldarate metabolism	Cofactors and vitamins	7788	58	-0.032	0.05	0.516	0.770361	-0.087	0.09	0.332	0.496069	-0.037	0.096	0.701	0.785231	-0.099	0.066	0.133	0.439816	0.011	0.128	0.931	0.882718	-0.211	0.13	0.105	0.487639	0.054	0.217	0.803	0.997508	-0.24	0.175	0.169	0.765866
M34409	stearoylcarnitine	Known	HMDB0000848	Carnitine metabolism	Lipid	7183	5	0.042	0.134	0.755	0.830751	0.268	0.174	0.124	0.366207	-0.122	0.219	0.578	0.750912	0.015	0.172	0.929	0.82791	0.271	0.277	0.327	0.725543	-0.488	0.372	0.189	0.59823	-0.288	0.535	0.59	0.996611	-0.724	0.528	0.17	0.766922
M12261	taurodeoxycholate	Known	HMDB0000896	Bile acid metabolism	Lipid	1564	12	0.018	0.026	0.483	0.758461	0.003	0.041	0.948	0.706383	0.091	0.055	0.1	0.443773	0.03	0.035	0.386	0.666548	-0.037	0.063	0.553	0.817205	-0.081	0.082	0.324	0.715708	-0.057	0.103	0.582	0.996565	-0.133	0.098	0.173	0.770035
M27722	erythrose	Known	HMDB0002649	Fructose, mannose, galactose, starch, and sucrose metabolism	Carbohydrate	7263	7	0.082	0.081	0.31	0.668368	-0.121	0.155	0.438	0.533683	0.488	0.194	0.012	0.234952	0.12	0.108	0.268	0.581215	-0.012	0.19	0.951	0.8849	-0.36	0.218	0.098	0.479357	-0.465	0.308	0.131	0.984916	-0.432	0.319	0.175	0.772064
M33364	gamma-glutamylthreonine	Known	HMDB0029159	gamma-glutamyl	Peptide	4016	7	0.019	0.108	0.863	0.848728	-0.166	0.155	0.283	0.477349	-0.058	0.193	0.765	0.799598	-0.167	0.132	0.207	0.517367	0.249	0.219	0.255	0.684832	0.398	0.268	0.138	0.52951	-0.146	0.404	0.719	0.997217	0.425	0.316	0.179	0.776016
M32593	heme	Known	HMDB0003178	Hemoglobin and porphyrin metabolism	Cofactors and vitamins	6380	13	-0.038	0.054	0.478	0.756549	-0.069	0.089	0.44	0.534295	-0.024	0.109	0.826	0.811609	-0.045	0.076	0.551	0.740489	0.077	0.134	0.566	0.82065	-0.254	0.179	0.157	0.554647	-0.13	0.193	0.502	0.996019	-0.249	0.188	0.184	0.780769
M01361	pentadecanoate (15:0)	Known	HMDB0060057	Long chain fatty acid	Lipid	7502	15	-0.302	0.098	0.002	0.13347	-0.248	0.165	0.132	0.371114	-0.291	0.211	0.166	0.517297	-0.218	0.143	0.127	0.432853	-0.385	0.207	0.062	0.480262	-0.11	0.25	0.66	0.836822	0.03	0.364	0.934	0.997857	0.458	0.347	0.187	0.783524
M33178	2-methoxyacetaminophen sulfate	Known	HMDB0062550	Drug	Xenobiotics	1086	599	0.001	0.002	0.454	0.746936	0.002	0.003	0.41	0.52466	0	0.004	0.987	0.837341	0	0.003	0.863	0.817155	0.001	0.004	0.888	0.877733	0.002	0.005	0.705	0.84563	0.002	0.007	0.789	0.997464	-0.009	0.007	0.188	0.784428
M35305	1-palmitoylglycerophosphoinositol	Known	HMDB0061695	Lysolipid	Lipid	6282	8	0.064	0.067	0.336	0.685972	0.266	0.09	0.003	0.0779786	-0.121	0.126	0.34	0.639421	0.15	0.076	0.047	0.342638	0.036	0.162	0.823	0.869338	0.165	0.172	0.339	0.724826	0.193	0.251	0.44	0.995461	-0.279	0.213	0.19	0.786212
M18467	eicosapentaenoate (EPA; 20:5n3)	Known	HMDB0001999	Essential fatty acid	Lipid	7816	11	-0.068	0.065	0.292	0.654979	0.121	0.092	0.188	0.422728	-0.127	0.181	0.48	0.714572	-0.083	0.085	0.324	0.626568	-0.148	0.133	0.268	0.693345	-0.36	0.19	0.058	0.44173	-0.086	0.245	0.725	0.99724	-0.3	0.23	0.191	0.787093
M36097	4-acetaminophen sulfate	Known	HMDB0060256	Drug	Xenobiotics	498	24	0.002	0.003	0.43	0.736533	0.007	0.005	0.112	0.357843	0.023	0.006	0	0	0.007	0.004	0.08	0.377074	0.004	0.006	0.488	0.79778	0.002	0.008	0.792	0.860217	-0.007	0.012	0.525	0.996193	0.014	0.011	0.195	0.790545
M15335	mannitol	Known	HMDB0000765	Fructose, mannose, galactose, starch, and sucrose metabolism	Carbohydrate	5917	12	-0.034	0.027	0.202	0.580837	-0.015	0.037	0.68	0.633119	0.008	0.05	0.878	0.820767	-0.018	0.033	0.576	0.748925	-0.016	0.053	0.765	0.860811	-0.08	0.07	0.254	0.663708	-0.114	0.115	0.319	0.99375	-0.12	0.092	0.196	0.791391
M01358	stearate (18:0)	Known	HMDB0000827	Long chain fatty acid	Lipid	7803	38	-0.076	0.083	0.361	0.701221	-0.258	0.126	0.042	0.25682	-0.047	0.156	0.761	0.798757	-0.15	0.114	0.189	0.494631	-0.229	0.175	0.19	0.639352	-0.152	0.218	0.486	0.790632	0.224	0.308	0.466	0.995713	-0.393	0.305	0.198	0.793062
M34420	bradykinin, des-arg(9)	Known	HMDB0004246	Polypeptide	Peptide	4570	23	0.009	0.017	0.581	0.790674	-0.003	0.032	0.929	0.702166	-0.006	0.033	0.845	0.815062	0.002	0.028	0.928	0.827756	0.077	0.043	0.074	0.498449	-0.118	0.054	0.028	0.39821	-0.086	0.075	0.251	0.992071	-0.088	0.069	0.206	0.799487
M35320	catechol sulfate	Known	HMDB0059724	Benzoate metabolism	Xenobiotics	7807	9	-0.114	0.066	0.084	0.468648	-0.11	0.099	0.265	0.469199	-0.192	0.128	0.133	0.486966	-0.149	0.086	0.083	0.380006	0.174	0.136	0.2	0.645966	-0.297	0.169	0.08	0.454801	0.021	0.33	0.95	0.997893	-0.291	0.234	0.214	0.805525
M01121	margarate (17:0)	Known	HMDB0002259	Long chain fatty acid	Lipid	7796	6	0.06	0.136	0.658	0.810528	0.073	0.18	0.685	0.634819	-0.143	0.203	0.481	0.714996	-0.103	0.182	0.571	0.747282	0.083	0.255	0.744	0.857442	-0.032	0.304	0.916	0.876808	-0.458	0.426	0.282	0.992936	0.467	0.377	0.216	0.806978
M35439	glutaroyl carnitine	Known	HMDB0013130	Lysine metabolism	Amino acid	7701	37	-0.031	0.06	0.6	0.79595	-0.016	0.103	0.879	0.690469	-0.099	0.096	0.305	0.614015	-0.08	0.06	0.187	0.492593	-0.187	0.102	0.068	0.48999	0.004	0.119	0.972	0.883076	0.187	0.183	0.308	0.993528	0.198	0.161	0.218	0.80841
M32348	2-aminobutyrate	Known	HMDB0000452	Butanoate metabolism	Amino acid	7814	41	-0.006	0.08	0.945	0.860016	0.214	0.12	0.075	0.320523	0.016	0.159	0.919	0.827383	0.202	0.106	0.057	0.350198	-0.201	0.173	0.246	0.678548	0.25	0.204	0.221	0.633598	0.277	0.299	0.353	0.994349	0.356	0.29	0.219	0.809118
M32393	gamma-glutamylvaline	Known	HMDB0011172	gamma-glutamyl	Peptide	7753	13	-0.104	0.11	0.343	0.690396	-0.407	0.17	0.017	0.168919	-0.379	0.246	0.124	0.47676	-0.252	0.146	0.084	0.380946	0.107	0.277	0.7	0.849827	-0.295	0.279	0.29	0.692623	0.225	0.453	0.62	0.996775	0.487	0.4	0.223	0.811898
M35186	1-arachidonoylglycerophosphoethanolamine	Known	HMDB0011517	Lysolipid	Lipid	7798	25	0.124	0.061	0.041	0.401704	0.042	0.096	0.665	0.627922	0.27	0.127	0.034	0.312969	0.068	0.081	0.404	0.6766	0.071	0.133	0.596	0.828126	0.2	0.186	0.281	0.685871	-0.169	0.263	0.52	0.996157	0.289	0.238	0.225	0.813257
M00553	cotinine	Known	HMDB0001046	Tobacco metabolite	Xenobiotics	1270	18	0.003	0.009	0.707	0.821314	0.004	0.016	0.825	0.676757	0.012	0.02	0.544	0.739401	0.006	0.013	0.666	0.775227	0.047	0.021	0.026	0.395915	0.02	0.024	0.411	0.761537	-0.035	0.039	0.371	0.994622	0.041	0.034	0.227	0.814598
M01898	proline	Known	HMDB0000162	Urea cycle; arginine-, proline-, metabolism	Amino acid	7816	41	-0.023	0.06	0.699	0.819637	0.007	0.096	0.939	0.7044	-0.316	0.129	0.014	0.242837	-0.056	0.078	0.471	0.709227	0.035	0.139	0.803	0.866518	-0.089	0.174	0.61	0.825777	0.119	0.277	0.666	0.996997	-0.256	0.213	0.231	0.817221
M36095	thymol sulfate	Known	HMDB0062720	Food component, Plant	Xenobiotics	4172	5	0.021	0.03	0.48	0.757317	0.06	0.048	0.21	0.438383	-0.064	0.076	0.397	0.674332	-0.01	0.052	0.843	0.813626	-0.114	0.086	0.184	0.63511	0.077	0.094	0.412	0.761978	-0.069	0.147	0.639	0.99687	-0.131	0.11	0.232	0.817866
M01572	glycerate	Known	HMDB0000139	Glycolysis, gluconeogenesis, pyruvate metabolism	Carbohydrate	7778	17	0.02	0.101	0.845	0.846002	-0.125	0.161	0.436	0.533067	0.033	0.205	0.873	0.819926	0.033	0.134	0.807	0.806917	-0.052	0.213	0.807	0.867092	0.072	0.276	0.795	0.860671	0.118	0.371	0.751	0.997336	-0.422	0.353	0.232	0.817866
M01605	ursodeoxycholate	Known	HMDB0000946	Bile acid metabolism	Lipid	5477	9	-0.051	0.037	0.167	0.557779	-0.1	0.062	0.106	0.353126	-0.027	0.07	0.695	0.783778	-0.076	0.047	0.107	0.406207	-0.207	0.087	0.017	0.395915	-0.1	0.095	0.293	0.694809	-0.105	0.132	0.428	0.995334	-0.149	0.126	0.237	0.82102
M31548	DSGEGDFXAEGGGVR	Known		Fibrinogen cleavage peptide	Peptide	5371	11	-0.024	0.043	0.581	0.790674	-0.051	0.064	0.432	0.531823	-0.018	0.086	0.836	0.813443	-0.068	0.058	0.238	0.552072	0.005	0.096	0.962	0.886067	0.065	0.117	0.581	0.818658	-0.018	0.147	0.901	0.997778	0.17	0.147	0.247	0.827013
M33422	gamma-glutamylphenylalanine	Known	HMDB0000594	gamma-glutamyl	Peptide	7753	35	-0.027	0.098	0.78	0.835282	0.201	0.156	0.196	0.428692	-0.153	0.202	0.449	0.700762	0.155	0.133	0.243	0.557208	-0.308	0.22	0.162	0.617494	-0.048	0.218	0.825	0.865053	-0.405	0.329	0.218	0.990881	-0.417	0.368	0.256	0.832073
M01105	linoleate (18:2n6)	Known	HMDB0000673	Essential fatty acid	Lipid	7780	16	-0.004	0.103	0.967	0.862764	0.013	0.158	0.934	0.703288	-0.164	0.201	0.416	0.684514	-0.286	0.144	0.047	0.342638	0.208	0.218	0.338	0.732082	0.036	0.268	0.892	0.873911	-0.112	0.374	0.764	0.997381	0.413	0.364	0.257	0.832617
M01359	oleate (18:1n9)	Known	HMDB0000207	Long chain fatty acid	Lipid	7768	19	-0.062	0.098	0.529	0.774733	-0.279	0.15	0.063	0.302343	-0.257	0.191	0.178	0.526202	-0.305	0.129	0.018	0.285951	0.21	0.213	0.324	0.72385	-0.219	0.264	0.406	0.759307	-0.213	0.367	0.561	0.996437	-0.372	0.34	0.275	0.841841
M15122	glycerol	Known	HMDB0000131	Glycerolipid metabolism	Lipid	7800	15	0.004	0.094	0.969	0.863009	0.127	0.142	0.372	0.510858	-0.151	0.165	0.358	0.651228	0.136	0.103	0.187	0.492593	0.153	0.178	0.392	0.760136	0.278	0.314	0.376	0.744999	0.391	0.353	0.268	0.99257	-0.33	0.303	0.276	0.842323
M33957	1-heptadecanoylglycerophosphocholine	Known	HMDB0062311	Lysolipid	Lipid	7422	8	0.048	0.089	0.591	0.793484	-0.126	0.13	0.333	0.496407	0.11	0.157	0.485	0.716681	-0.147	0.111	0.184	0.489687	0.309	0.166	0.063	0.481984	-0.026	0.201	0.898	0.874648	-0.283	0.324	0.382	0.994776	-0.334	0.308	0.278	0.84328
M35675	2-hydroxypalmitate	Known	HMDB0031057	Fatty acid, monohydroxy	Lipid	7797	46	-0.124	0.072	0.085	0.469696	-0.13	0.119	0.272	0.472463	-0.257	0.147	0.079	0.40672	-0.146	0.098	0.137	0.444232	-0.474	0.159	0.003	0.395915	0.013	0.173	0.94	0.879575	-0.045	0.279	0.872	0.997705	-0.254	0.234	0.278	0.84328
M01649	valine	Known	HMDB0000883	Valine, leucine and isoleucine metabolism	Amino acid	7808	4	0.003	0.323	0.993	0.865875	-0.086	0.511	0.867	0.687523	1.55	0.741	0.036	0.318299	0.026	0.401	0.949	0.830923	0.513	0.666	0.441	0.78095	0.784	0.834	0.347	0.729454	2.063	1.247	0.098	0.979939	1.363	1.263	0.28	0.844225
M00513	creatinine	Known	HMDB0000562	Creatine metabolism	Amino acid	7810	25	0.036	0.135	0.792	0.837372	0.114	0.223	0.61	0.60754	-0.49	0.267	0.066	0.379057	0.075	0.183	0.683	0.779589	-0.182	0.323	0.573	0.822452	-0.125	0.339	0.712	0.846915	-0.248	0.483	0.607	0.996706	-0.633	0.587	0.281	0.844693
M35255	2-stearoylglycerophosphocholine	Known	HMDB0011128	Lysolipid	Lipid	7730	13	-0.019	0.098	0.849	0.846616	-0.154	0.101	0.126	0.36748	0.126	0.127	0.32	0.625329	0.009	0.086	0.921	0.826674	0.18	0.143	0.207	0.650289	0.07	0.175	0.691	0.842993	0.151	0.251	0.546	0.996339	0.242	0.228	0.289	0.84834
M33510	X-12095--N1-methyl-3-pyridone-4-carboxamide	Identified	HMDB0004194	NAD metabolism	Nucleotide	7711	21	-0.111	0.058	0.056	0.431995	-0.044	0.095	0.643	0.620029	-0.144	0.12	0.229	0.555673	-0.116	0.082	0.158	0.464861	-0.2	0.124	0.107	0.551706	0.24	0.166	0.149	0.542123	0.083	0.267	0.756	0.997353	0.253	0.238	0.289	0.84834
M32388	dodecanedioate	Known	HMDB0000623	Fatty acid, dicarboxylate	Lipid	6478	6	-0.135	0.069	0.051	0.423439	0.05	0.112	0.655	0.624375	-0.025	0.122	0.839	0.813986	-0.109	0.094	0.247	0.561232	-0.162	0.158	0.306	0.714994	0.052	0.171	0.759	0.85502	0.255	0.238	0.285	0.99301	-0.245	0.233	0.293	0.8501
M00063	cholesterol	Known	HMDB0000067	Sterol, Steroid	Lipid	7813	42	-0.115	0.089	0.196	0.577351	0.078	0.14	0.576	0.593785	0.014	0.172	0.937	0.830136	0.009	0.116	0.94	0.82958	-0.31	0.18	0.085	0.511398	-0.026	0.237	0.913	0.876453	0.142	0.33	0.667	0.997001	-0.328	0.313	0.295	0.850965
M34674	X-12990--docosapentaenoic acid (n6-DPA)	Identified	HMDB0001976	Essential fatty acid	Lipid	2581	11	-0.039	0.054	0.466	0.751836	0.04	0.082	0.626	0.613696	-0.027	0.101	0.794	0.805494	-0.013	0.068	0.849	0.814699	-0.084	0.113	0.457	0.786985	-0.103	0.139	0.458	0.78064	-0.091	0.201	0.652	0.996932	-0.216	0.208	0.298	0.852244
M33442	pseudouridine	Known	HMDB0000767	Pyrimidine metabolism, uracil containing	Nucleotide	7785	25	-0.181	0.133	0.174	0.562968	-0.582	0.21	0.006	0.101972	0.223	0.249	0.371	0.659285	-0.285	0.168	0.09	0.387226	0.003	0.294	0.993	0.889229	0.283	0.364	0.437	0.772497	-0.514	0.468	0.272	0.992678	-0.491	0.474	0.3	0.853084
M35635	3-(3-hydroxyphenyl)propionate	Known	HMDB0000375	Phenylalanine & tyrosine metabolism	Amino acid	1163	9	0.005	0.024	0.819	0.841886	-0.037	0.041	0.372	0.510858	0.033	0.044	0.459	0.705361	-0.01	0.036	0.772	0.799915	-0.068	0.068	0.314	0.719028	-0.006	0.068	0.932	0.878666	-0.073	0.085	0.391	0.994895	-0.096	0.093	0.3	0.853084
M32553	phenol sulfate	Known	HMDB0061112	Phenylalanine & tyrosine metabolism	Amino acid	7810	13	0.063	0.051	0.216	0.588358	-0.04	0.09	0.66	0.626157	0.119	0.119	0.317	0.623119	0.088	0.072	0.223	0.535925	-0.279	0.121	0.021	0.395915	-0.274	0.145	0.058	0.44173	-0.245	0.204	0.23	0.991353	-0.227	0.221	0.303	0.854327
M35431	2-methylbutyroylcarnitine	Known	HMDB0000378	Valine, leucine and isoleucine metabolism	Amino acid	7420	25	0.007	0.108	0.949	0.860524	0.128	0.122	0.295	0.482366	-0.057	0.152	0.705	0.786189	0.053	0.103	0.604	0.757744	-0.226	0.172	0.189	0.638659	-0.128	0.212	0.547	0.809533	0.355	0.314	0.258	0.992284	0.291	0.284	0.307	0.855951
M33936	octanoylcarnitine	Known	HMDB0000791	Carnitine metabolism	Lipid	7790	25	-0.04	0.034	0.246	0.616469	-0.113	0.06	0.06	0.297077	-0.137	0.073	0.061	0.370948	-0.107	0.049	0.029	0.318327	0.064	0.079	0.419	0.77207	0.005	0.121	0.966	0.882435	0.074	0.136	0.586	0.996588	0.159	0.156	0.308	0.856352
M22842	cholate	Known	HMDB0000619	Bile acid metabolism	Lipid	5929	8	-0.024	0.028	0.389	0.716633	0.165	0.05	0.001	0.0552348	-0.108	0.056	0.052	0.353665	0.023	0.046	0.615	0.761042	0.051	0.055	0.352	0.739967	0.16	0.074	0.031	0.405236	0.163	0.104	0.117	0.983142	0.099	0.098	0.315	0.859094
M01558	4-acetamidobutanoate	Known	HMDB0003681	Guanidino and acetamido metabolism	Amino acid	6930	38	-0.067	0.077	0.389	0.716633	-0.219	0.158	0.165	0.403553	-0.042	0.174	0.808	0.808218	-0.103	0.126	0.413	0.681402	0.11	0.17	0.519	0.807534	0.076	0.231	0.742	0.85219	-0.125	0.329	0.705	0.997162	0.282	0.282	0.316	0.859478
M33960	1-oleoylglycerophosphocholine	Known	HMDB0002815	Lysolipid	Lipid	7812	16	-0.071	0.119	0.554	0.782689	-0.026	0.183	0.889	0.692881	-0.236	0.169	0.163	0.514918	-0.191	0.117	0.102	0.400985	-0.305	0.209	0.145	0.601144	-0.505	0.232	0.03	0.403024	-0.309	0.331	0.351	0.994317	-0.335	0.335	0.318	0.860238
M36738	gamma-glutamylglutamate	Known	HMDB0011737	gamma-glutamyl	Peptide	931	11	0.011	0.043	0.799	0.838567	0.083	0.055	0.132	0.371114	-0.031	0.07	0.653	0.773027	0.028	0.047	0.548	0.739439	-0.203	0.096	0.034	0.405184	-0.036	0.097	0.71	0.84655	-0.164	0.134	0.219	0.990922	0.127	0.128	0.32	0.86099
M00575	arabinose	Known	HMDB0000646	Nucleotide sugars, pentose metabolism	Carbohydrate	5889	5	0.007	0.082	0.933	0.858471	0.039	0.109	0.722	0.646925	-0.208	0.141	0.14	0.494255	-0.058	0.093	0.538	0.735875	-0.021	0.211	0.922	0.881708	-0.003	0.126	0.984	0.884337	0.376	0.292	0.197	0.989919	0.282	0.284	0.321	0.861363
M34400	1,7-dimethylurate	Known	HMDB0011103	Xanthine metabolism	Xenobiotics	6057	11	0.054	0.043	0.213	0.586814	0.076	0.069	0.274	0.473373	0.172	0.088	0.051	0.351489	0.099	0.058	0.09	0.387226	0.205	0.137	0.133	0.587763	0.184	0.17	0.279	0.68433	0.184	0.219	0.4	0.99501	0.152	0.154	0.321	0.861363
M35626	1-myristoylglycerophosphocholine	Known	HMDB0010379	Lysolipid	Lipid	7812	6	0.045	0.08	0.571	0.787786	0.248	0.146	0.089	0.337272	0.119	0.164	0.467	0.708939	0.21	0.209	0.314	0.619204	0.351	0.173	0.042	0.433785	0.506	0.269	0.06	0.443274	0.641	0.388	0.099	0.980138	0.361	0.369	0.328	0.863919
M32319	trans-4-hydroxyproline	Known	HMDB0000725	Urea cycle; arginine-, proline-, metabolism	Amino acid	7802	6	-0.028	0.076	0.718	0.823568	0.068	0.118	0.561	0.587405	0.19	0.151	0.208	0.544919	-0.024	0.13	0.854	0.815584	0.212	0.2	0.29	0.706411	-0.262	0.204	0.199	0.610048	-0.341	0.353	0.334	0.994029	-0.585	0.599	0.328	0.863919
M31453	cysteine	Known	HMDB0000574	Cysteine, methionine, SAM, taurine metabolism	Amino acid	7692	16	-0.095	0.081	0.239	0.61032	-0.094	0.171	0.583	0.596695	-0.174	0.153	0.256	0.571772	-0.071	0.102	0.484	0.71481	-0.083	0.198	0.676	0.84532	-0.119	0.225	0.596	0.822411	-0.209	0.351	0.552	0.996379	-0.287	0.296	0.332	0.865338
M01444	pipecolate	Known	HMDB0000070	Lysine metabolism	Amino acid	7792	14	-0.167	0.061	0.006	0.200205	-0.014	0.1	0.889	0.692881	-0.412	0.143	0.004	0.16153	-0.179	0.09	0.047	0.342638	-0.194	0.147	0.186	0.636548	-0.017	0.167	0.92	0.877278	-0.109	0.27	0.685	0.99708	-0.233	0.24	0.332	0.865338
M01573	guanosine	Known	HMDB0000133	Purine metabolism, guanine containing	Nucleotide	2343	12	-0.052	0.04	0.192	0.57493	0.018	0.061	0.773	0.662355	-0.121	0.078	0.118	0.469368	-0.035	0.052	0.502	0.722195	0.046	0.085	0.592	0.827166	-0.038	0.101	0.71	0.84655	0.068	0.152	0.656	0.996951	-0.142	0.147	0.335	0.866383
M32405	indolepropionate	Known	HMDB0002302	Tryptophan metabolism	Amino acid	7803	17	0.128	0.044	0.004	0.17796	0.131	0.069	0.059	0.295247	0.119	0.084	0.153	0.506494	0.164	0.056	0.004	0.147515	0.148	0.113	0.19	0.639352	-0.229	0.146	0.118	0.502662	-0.049	0.177	0.783	0.997444	-0.152	0.16	0.343	0.869091
M34878	X-13183--stearamide	Identified	HMDB0013078	Fatty acid amide	Lipid	2503	12	-0.065	0.045	0.143	0.537126	-0.137	0.075	0.067	0.30888	-0.036	0.09	0.688	0.782057	-0.09	0.061	0.138	0.445309	-0.122	0.086	0.153	0.609181	-0.01	0.123	0.932	0.878666	0.02	0.149	0.892	0.997756	0.162	0.172	0.344	0.869422
M37058	succinylcarnitine	Known	HMDB0061717	Krebs cycle	Energy	6948	40	0.007	0.07	0.923	0.857157	-0.092	0.11	0.404	0.522607	-0.205	0.135	0.13	0.483674	-0.181	0.096	0.059	0.351433	-0.034	0.129	0.793	0.865062	0	0.185	0.999	0.885875	-0.04	0.233	0.863	0.997681	-0.254	0.269	0.345	0.869751
M01561	alpha-tocopherol	Known	HMDB0001893	Tocopherol metabolism	Cofactors and vitamins	7725	8	-0.065	0.088	0.461	0.749818	0.012	0.15	0.937	0.703956	-0.234	0.188	0.212	0.547097	-0.159	0.131	0.226	0.539247	0.445	0.198	0.025	0.395915	0.159	0.239	0.506	0.797229	-0.252	0.374	0.501	0.996012	0.304	0.326	0.352	0.87201
M33972	10-nonadecenoate (19:1n9)	Known	HMDB0013622	Long chain fatty acid	Lipid	7789	7	0.06	0.087	0.487	0.759968	-0.303	0.137	0.027	0.20781	0.207	0.174	0.234	0.558003	-0.091	0.118	0.438	0.694023	0.312	0.184	0.09	0.520833	0.128	0.226	0.571	0.816066	0.104	0.321	0.747	0.997322	0.367	0.397	0.355	0.872954
M15990	glycerophosphorylcholine (GPC)	Known	HMDB0000086	Glycerolipid metabolism	Lipid	7156	18	-0.013	0.068	0.847	0.846309	-0.061	0.105	0.566	0.589554	-0.052	0.185	0.777	0.80208	-0.058	0.094	0.534	0.734422	-0.053	0.152	0.73	0.855104	0.188	0.183	0.302	0.701187	0.352	0.264	0.182	0.989097	0.222	0.241	0.357	0.873576
M36776	7-alpha-hydroxy-3-oxo-4-cholestenoate (7-Hoca)	Known	HMDB0012458	Sterol, Steroid	Lipid	7784	14	-0.128	0.113	0.257	0.625682	-0.183	0.162	0.26	0.46679	-0.28	0.2	0.162	0.514111	-0.192	0.151	0.204	0.513721	-0.171	0.228	0.453	0.785508	-0.344	0.403	0.394	0.753781	0.074	0.439	0.865	0.997686	-0.384	0.418	0.358	0.873884
M33423	p-acetamidophenylglucuronide	Known	HMDB0010316	Drug	Xenobiotics	1494	62	0.001	0.001	0.418	0.731004	0	0.002	0.96	0.708985	0	0.003	0.873	0.819926	0.001	0.002	0.576	0.748925	-0.001	0.003	0.857	0.873868	0.002	0.004	0.571	0.816066	0	0.006	0.957	0.997908	0.005	0.005	0.358	0.873884
M02730	gamma-glutamylglutamine	Known	HMDB0011738	gamma-glutamyl	Peptide	7662	19	0.068	0.094	0.47	0.753427	-0.256	0.171	0.135	0.372835	0.294	0.258	0.255	0.571066	0.072	0.185	0.697	0.783056	-0.125	0.208	0.548	0.815844	-0.519	0.266	0.051	0.435483	0.594	0.409	0.146	0.986445	0.326	0.358	0.363	0.875405
M02137	biliverdin	Known	HMDB0001008	Hemoglobin and porphyrin metabolism	Cofactors and vitamins	6686	32	-0.015	0.032	0.646	0.807686	-0.039	0.053	0.467	0.542362	-0.154	0.063	0.015	0.246141	-0.081	0.042	0.054	0.348192	-0.18	0.075	0.016	0.395915	-0.134	0.089	0.132	0.522033	0.012	0.101	0.904	0.997786	-0.111	0.123	0.367	0.876595
M15140	kynurenine	Known	HMDB0000684	Tryptophan metabolism	Amino acid	7816	39	0.178	0.072	0.014	0.26694	0.361	0.112	0.001	0.0552348	0.371	0.138	0.007	0.202138	0.364	0.094	0	0	0.402	0.165	0.015	0.395915	0.196	0.203	0.335	0.722452	0.085	0.306	0.781	0.997438	0.245	0.273	0.37	0.877473
M18349	indolelactate	Known	HMDB0000671	Tryptophan metabolism	Amino acid	7378	20	0.003	0.066	0.962	0.862149	-0.167	0.102	0.101	0.348875	0.152	0.128	0.234	0.558003	-0.064	0.088	0.468	0.707908	0.015	0.147	0.919	0.881368	-0.259	0.193	0.18	0.586916	-0.402	0.258	0.119	0.983421	0.213	0.244	0.384	0.881411
M18357	glycylvaline	Known	HMDB0028854	Dipeptide	Peptide	2108	6	-0.03	0.049	0.54	0.778304	-0.013	0.078	0.868	0.687771	0.038	0.097	0.697	0.784264	0.022	0.066	0.735	0.791938	0.008	0.111	0.939	0.883601	0.005	0.13	0.967	0.882542	-0.1	0.191	0.599	0.996662	-0.179	0.206	0.385	0.881682
M11438	phosphate	Known	HMDB0001429	Oxidative phosphorylation	Energy	7789	5	0.122	0.213	0.565	0.786015	-0.315	0.246	0.2	0.431554	-0.394	0.304	0.195	0.537358	-0.605	0.353	0.086	0.382775	0.071	0.344	0.835	0.870974	-0.424	0.561	0.449	0.777222	0.509	0.534	0.34	0.994134	-0.666	0.769	0.386	0.881953
M36115	X-14189--leucylalanine	Identified	HMDB0028922	Dipeptide	Peptide	2745	12	-0.022	0.037	0.544	0.779575	-0.052	0.057	0.36	0.50607	0.001	0.083	0.995	0.838438	-0.052	0.05	0.294	0.603569	-0.004	0.056	0.943	0.884037	0.003	0.068	0.96	0.881787	0.05	0.1	0.619	0.996769	-0.081	0.093	0.388	0.88249
M33884	X-12442--5,8-tetradecadienoate	Identified	HMDB0000560	Long chain fatty acid	Lipid	7780	9	-0.113	0.064	0.077	0.460702	-0.124	0.089	0.164	0.402643	-0.097	0.135	0.476	0.712862	-0.1	0.091	0.274	0.586595	-0.148	0.119	0.216	0.655511	0.189	0.212	0.37	0.741932	0.514	0.224	0.022	0.916429	0.182	0.214	0.394	0.884072
M33447	palmitoleate (16:1n7)	Known	HMDB0003229	Long chain fatty acid	Lipid	7776	9	0.068	0.077	0.374	0.70858	-0.078	0.108	0.47	0.543951	0.092	0.173	0.594	0.755984	-0.043	0.092	0.642	0.768768	0.321	0.146	0.029	0.399938	0.416	0.18	0.021	0.37577	0.144	0.258	0.576	0.996529	-0.225	0.265	0.396	0.88459
M21047	3-methyl-2-oxobutyrate	Known	HMDB0000019	Valine, leucine and isoleucine metabolism	Amino acid	7648	17	-0.11	0.11	0.317	0.673299	-0.223	0.177	0.209	0.43772	0.009	0.217	0.965	0.834248	-0.139	0.145	0.336	0.635037	0.115	0.249	0.644	0.838872	-0.247	0.304	0.418	0.76459	0.371	0.433	0.392	0.994908	0.443	0.522	0.397	0.884847
M03127	hypoxanthine	Known	HMDB0000157	Purine metabolism, (hypo)xanthine, inosine containing	Nucleotide	7287	20	-0.139	0.079	0.079	0.463087	0.094	0.116	0.418	0.527329	0.017	0.152	0.91	0.825973	-0.024	0.109	0.824	0.810144	0.042	0.166	0.8	0.866085	-0.213	0.215	0.321	0.713812	0.034	0.303	0.912	0.997805	-0.222	0.264	0.4	0.885612
M32762	X-11445--5-alpha-pregnan-3beta,20alpha-disulfate	Identified	HMDB0094650	Sterol/Steroid	Lipid	2570	13	0.049	0.031	0.108	0.497061	0.079	0.045	0.078	0.324463	0.035	0.058	0.546	0.740107	0.044	0.041	0.281	0.592698	0.049	0.066	0.456	0.786618	0.128	0.086	0.138	0.52951	0.129	0.116	0.267	0.992542	0.09	0.108	0.405	0.886864
M32836	HWESASXX	Known		Polypeptide	Peptide	7700	6	0.103	0.06	0.088	0.472724	0.064	0.094	0.497	0.55777	-0.219	0.103	0.033	0.310137	-0.001	0.081	0.989	0.836645	0.114	0.116	0.327	0.725543	-0.115	0.138	0.406	0.759307	-0.284	0.237	0.232	0.991427	-0.153	0.185	0.407	0.887357
M32635	1-linoleoylglycerophosphoethanolamine	Known	HMDB0011507	Lysolipid	Lipid	7817	14	0.018	0.064	0.781	0.835458	0.051	0.098	0.601	0.603991	0.009	0.125	0.944	0.831183	-0.022	0.073	0.762	0.79782	-0.222	0.138	0.107	0.551706	-0.161	0.17	0.342	0.72658	-0.064	0.206	0.758	0.99736	-0.156	0.189	0.408	0.887603
M37190	5alpha-androstan-3beta,17beta-diol disulfate	Known	HMDB0094682	Sterol, Steroid	Lipid	7345	20	0	0.023	0.999	0.866574	0.028	0.036	0.441	0.534599	-0.024	0.057	0.673	0.778277	-0.009	0.033	0.776	0.800741	0.001	0.057	0.987	0.888631	-0.089	0.067	0.184	0.592028	0.006	0.095	0.952	0.997897	-0.11	0.134	0.412	0.888572
M00542	3-hydroxybutyrate (BHBA)	Known	HMDB0000357	Ketone bodies	Lipid	7820	9	0.009	0.025	0.723	0.824574	-0.023	0.038	0.545	0.580375	-0.078	0.05	0.117	0.468086	-0.015	0.034	0.655	0.772312	-0.075	0.053	0.156	0.612033	-0.001	0.084	0.987	0.884648	0.046	0.126	0.716	0.997206	-0.097	0.119	0.414	0.889051
M12067	undecanoate (11:0)	Known	HMDB0000947	Medium chain fatty acid	Lipid	7500	26	-0.164	0.108	0.128	0.521384	-0.168	0.193	0.386	0.516172	-0.258	0.223	0.248	0.566019	-0.07	0.153	0.649	0.77069	0.067	0.273	0.807	0.867092	0.38	0.293	0.195	0.605411	0.236	0.397	0.552	0.996379	-0.379	0.466	0.415	0.889289
M36131	X-14205--alpha-glutamyltyrosine	Identified	HMDB0028831	Dipeptide	Peptide	1789	17	0.018	0.036	0.608	0.798093	-0.054	0.058	0.352	0.502827	-0.023	0.079	0.768	0.800224	-0.025	0.05	0.62	0.762511	0.044	0.083	0.595	0.827887	0.052	0.095	0.587	0.820178	0.045	0.137	0.746	0.997318	0.104	0.132	0.427	0.892064
M01638	arginine	Known	HMDB0000517	Urea cycle; arginine-, proline-, metabolism	Amino acid	7528	20	-0.13	0.083	0.118	0.509324	-0.109	0.131	0.405	0.522952	-0.582	0.16	0	0	-0.314	0.116	0.007	0.201183	-0.06	0.187	0.748	0.858096	-0.13	0.218	0.55	0.810375	-0.115	0.31	0.712	0.99719	0.229	0.297	0.442	0.895344
M33968	5-dodecenoate (12:1n7)	Known	HMDB0000529	Medium chain fatty acid	Lipid	7770	19	-0.083	0.044	0.058	0.435087	-0.129	0.069	0.061	0.298869	-0.022	0.095	0.816	0.80974	-0.113	0.065	0.081	0.37807	-0.08	0.103	0.436	0.778993	0.149	0.139	0.282	0.686635	0.368	0.19	0.053	0.963528	0.143	0.186	0.443	0.895555
M33935	piperine	Known	HMDB0029377	Food component, Plant	Xenobiotics	7173	8	-0.042	0.044	0.346	0.692255	-0.034	0.064	0.602	0.604388	0.07	0.074	0.341	0.640098	-0.028	0.056	0.614	0.760746	-0.02	0.081	0.803	0.866518	-0.003	0.101	0.973	0.883182	-0.169	0.148	0.254	0.992163	0.127	0.169	0.45	0.897013
M35854	threitol	Known	HMDB0004136	Nucleotide sugars, pentose metabolism	Carbohydrate	7381	10	0.017	0.074	0.818	0.841723	0.063	0.102	0.538	0.577223	-0.281	0.216	0.194	0.536744	-0.052	0.14	0.711	0.786415	0.025	0.197	0.898	0.87893	0.093	0.25	0.709	0.846367	0.001	0.345	0.999	0.997996	0.202	0.272	0.458	0.898629
M34732	isovalerate	Known	HMDB0000718	Fatty acid metabolism	Lipid	7080	5	-0.098	0.132	0.458	0.748591	-0.123	0.206	0.55	0.582597	0.405	0.302	0.179	0.526903	-0.186	0.206	0.365	0.654001	-0.473	0.294	0.108	0.553314	-0.259	0.355	0.466	0.783591	-0.354	0.488	0.469	0.995741	0.34	0.467	0.466	0.900196
M33969	stearidonate (18:4n3)	Known	HMDB0006547	Long chain fatty acid	Lipid	7775	10	-0.019	0.067	0.781	0.835458	-0.182	0.103	0.078	0.324463	0.096	0.131	0.463	0.707161	-0.075	0.106	0.479	0.712689	0.057	0.13	0.661	0.842363	-0.148	0.183	0.417	0.764158	-0.312	0.257	0.225	0.991162	-0.161	0.222	0.467	0.900388
M33084	ADSGEGDFXAEGGGVR	Known		Fibrinogen cleavage peptide	Peptide	5588	9	0.051	0.05	0.31	0.668368	0.279	0.122	0.022	0.190834	-0.011	0.167	0.947	0.831628	0.276	0.106	0.009	0.22549	0.095	0.167	0.57	0.821684	0.368	0.198	0.064	0.446101	-0.042	0.284	0.883	0.997733	0.195	0.269	0.469	0.900771
M34214	1-arachidonoylglycerophosphoinositol	Known	HMDB0061690	Lysolipid	Lipid	7797	20	0.12	0.061	0.051	0.423439	0.043	0.089	0.626	0.613696	0.133	0.127	0.295	0.606084	-0.009	0.082	0.916	0.825893	0.228	0.144	0.112	0.559545	0.169	0.163	0.3	0.699793	0.509	0.234	0.03	0.937318	-0.16	0.224	0.476	0.902087
M22189	palmitoylcarnitine	Known	HMDB0000222	Carnitine metabolism	Lipid	7701	9	0.239	0.091	0.009	0.218406	0.366	0.144	0.011	0.132564	-0.044	0.157	0.779	0.802488	0.225	0.123	0.066	0.360738	0.152	0.18	0.399	0.763348	0.445	0.245	0.07	0.449788	0.366	0.35	0.297	0.99329	0.235	0.332	0.479	0.902641
M15365	glycerol 3-phosphate (G3P)	Known	HMDB0001112	Glycerolipid metabolism	Lipid	7781	13	0.028	0.107	0.79	0.837027	0.411	0.168	0.014	0.152416	-0.115	0.222	0.605	0.759353	0.199	0.143	0.165	0.470913	-0.128	0.236	0.586	0.825704	0.532	0.304	0.08	0.454801	0.376	0.514	0.465	0.995704	0.325	0.458	0.479	0.902641
M33488	lathosterol	Known	HMDB0001170	Sterol, Steroid	Lipid	5457	16	0.009	0.043	0.834	0.844287	0.037	0.062	0.553	0.583919	0.179	0.096	0.063	0.374303	0.104	0.065	0.11	0.410584	0.191	0.097	0.049	0.453209	0.061	0.122	0.614	0.826715	0.039	0.169	0.819	0.997556	-0.104	0.146	0.479	0.902641
M01123	inosine	Known	HMDB0000195	Purine metabolism, (hypo)xanthine, inosine containing	Nucleotide	2675	11	-0.044	0.024	0.062	0.440787	-0.002	0.023	0.923	0.700809	0.025	0.029	0.382	0.665817	0.005	0.02	0.803	0.806142	-0.002	0.058	0.966	0.886485	-0.014	0.04	0.721	0.848536	-0.008	0.094	0.933	0.997854	-0.064	0.09	0.479	0.902641
M35322	hydroquinone sulfate	Known	HMDB0240263	Drug	Xenobiotics	451	15	-0.001	0.022	0.968	0.862886	-0.01	0.028	0.721	0.646609	-0.046	0.036	0.2	0.540357	-0.006	0.032	0.858	0.816285	-0.009	0.042	0.833	0.870704	-0.059	0.051	0.252	0.662036	0.08	0.067	0.238	0.991641	0.045	0.064	0.484	0.903549
M31536	N-(2-furoyl)glycine	Known	HMDB0000439	Food component, Plant	Xenobiotics	604	28	0.008	0.011	0.445	0.743133	0.024	0.018	0.172	0.409736	0.01	0.016	0.529	0.733977	0.008	0.015	0.604	0.757744	0.035	0.024	0.147	0.603215	0.008	0.024	0.742	0.85219	0.018	0.03	0.543	0.996319	-0.027	0.039	0.488	0.904264
M03141	betaine	Known	HMDB0000043	Glycine, serine and threonine metabolism	Amino acid	7806	24	0.042	0.091	0.639	0.805988	-0.186	0.147	0.208	0.437053	-0.185	0.141	0.188	0.532953	-0.126	0.101	0.213	0.524498	-0.05	0.159	0.754	0.859066	-0.31	0.196	0.113	0.496135	0.438	0.285	0.125	0.984204	-0.184	0.267	0.49	0.904618
M35472	2-tetradecenoyl carnitine	Known	HMDB0013329	Carnitine metabolism	Lipid	6998	17	0.001	0.042	0.988	0.865288	0.032	0.062	0.6	0.603592	0	0.08	0.999	0.838981	0.013	0.054	0.811	0.807686	0.03	0.087	0.732	0.855443	-0.027	0.105	0.799	0.861271	0.04	0.15	0.791	0.99747	-0.098	0.143	0.49	0.904618
M32497	10-undecenoate (11:1n1)	Known	HMDB0033724	Medium chain fatty acid	Lipid	7806	30	-0.017	0.057	0.761	0.831861	-0.008	0.09	0.929	0.702166	-0.044	0.121	0.714	0.788314	-0.022	0.079	0.777	0.800946	-0.112	0.108	0.298	0.710792	-0.083	0.091	0.362	0.737724	-0.139	0.223	0.534	0.996257	-0.085	0.123	0.492	0.904969
M33971	10-heptadecenoate (17:1n7)	Known	HMDB0036657	Long chain fatty acid	Lipid	7795	5	0.035	0.119	0.771	0.833679	-0.309	0.236	0.19	0.42425	-0.619	0.303	0.041	0.329946	-0.407	0.204	0.046	0.341724	0.421	0.266	0.113	0.561054	-0.302	0.404	0.454	0.779134	-0.609	0.58	0.294	0.993222	-0.374	0.546	0.494	0.905317
M33173	2-hydroxyacetaminophen sulfate	Known	HMDB0062547	Drug	Xenobiotics	1688	52	-0.006	0.003	0.046	0.413469	-0.007	0.004	0.091	0.33936	0.006	0.006	0.279	0.592695	-0.003	0.003	0.425	0.687588	0.004	0.007	0.561	0.81934	0.013	0.007	0.051	0.435483	0.003	0.011	0.752	0.997339	-0.007	0.011	0.494	0.905317
M33131	X-11786--methylcysteine	Identified	HMDB0002108	Cysteine, methionine, SAM, taurine metabolism	Amino acid	2811	10	-0.076	0.06	0.206	0.58307	-0.134	0.085	0.115	0.36006	-0.052	0.117	0.659	0.774628	-0.126	0.075	0.092	0.389342	-0.163	0.132	0.218	0.656624	-0.099	0.148	0.505	0.796909	-0.421	0.216	0.051	0.962151	-0.14	0.205	0.495	0.90549
M18254	paraxanthine	Known	HMDB0001860	Xanthine metabolism	Xenobiotics	7504	13	-0.051	0.03	0.092	0.476508	-0.063	0.057	0.268	0.470613	-0.086	0.06	0.151	0.504711	-0.111	0.044	0.012	0.252147	-0.032	0.073	0.666	0.843361	-0.001	0.081	0.995	0.885469	-0.106	0.12	0.379	0.994734	-0.084	0.124	0.495	0.90549
M33515	X-12100--hydroxytryptophan	Identified	HMDB0000472	Tryptophan metabolism	Amino acid	7499	42	-0.079	0.078	0.311	0.669082	-0.058	0.123	0.636	0.617447	-0.02	0.183	0.911	0.826131	-0.153	0.105	0.147	0.454556	-0.149	0.175	0.394	0.761063	-0.078	0.21	0.71	0.84655	-0.396	0.305	0.194	0.989765	-0.195	0.288	0.498	0.906006
M34404	1,3,7-trimethylurate	Known	HMDB0002123	Xanthine metabolism	Xenobiotics	796	9	-0.032	0.019	0.099	0.485792	-0.051	0.029	0.084	0.331744	0.01	0.039	0.795	0.805691	-0.039	0.024	0.114	0.416197	-0.009	0.047	0.851	0.873092	-0.03	0.052	0.572	0.816328	-0.01	0.071	0.888	0.997746	-0.051	0.076	0.503	0.906853
M33666	X-12244--N-acetylcarnosine	Identified	HMDB0012881	Dipeptide	Peptide	6608	25	-0.082	0.068	0.228	0.600169	-0.019	0.108	0.862	0.686279	-0.065	0.133	0.626	0.765533	-0.053	0.091	0.557	0.742565	-0.168	0.153	0.271	0.695221	-0.272	0.187	0.145	0.537691	-0.018	0.255	0.942	0.997875	-0.178	0.267	0.505	0.907188
M01769	cortisone	Known	HMDB0002802	Sterol, Steroid	Lipid	7575	37	-0.097	0.077	0.209	0.584699	-0.03	0.153	0.846	0.682231	0.067	0.184	0.718	0.789244	0.069	0.14	0.623	0.763384	-0.061	0.171	0.723	0.853906	0.077	0.241	0.748	0.853201	0.31	0.35	0.376	0.994693	0.218	0.327	0.506	0.907354
M37004	X-14977--vanillin	Identified	HMDB0012308	Food component/Plant	Xenobiotics	1789	6	-0.151	0.079	0.057	0.433563	-0.126	0.135	0.351	0.502482	0.009	0.158	0.952	0.832364	-0.073	0.115	0.525	0.731093	0.212	0.164	0.195	0.642727	-0.486	0.218	0.026	0.392797	-0.098	0.319	0.757	0.997357	-0.184	0.277	0.506	0.907354
M37506	palmitoyl sphingomyelin	Known	HMDB0010169	Sphingolipid	Lipid	7814	42	0.067	0.085	0.435	0.738771	0.093	0.13	0.477	0.547616	-0.059	0.17	0.731	0.792214	0.026	0.111	0.815	0.808449	-0.116	0.179	0.516	0.806632	-0.091	0.222	0.681	0.841054	-0.012	0.316	0.97	0.997936	-0.204	0.306	0.506	0.907354
M01604	urate	Known	HMDB0000289	Purine metabolism, urate metabolism	Nucleotide	7819	24	0.052	0.095	0.585	0.791807	-0.011	0.149	0.942	0.705064	-0.126	0.235	0.593	0.755673	-0.068	0.156	0.666	0.775227	0.305	0.258	0.237	0.671915	-0.014	0.266	0.957	0.88146	-0.269	0.5	0.591	0.996617	-0.24	0.361	0.507	0.90752
M27738	threonate	Known	HMDB0000943	Ascorbate and aldarate metabolism	Cofactors and vitamins	7782	15	0	0.052	0.996	0.866225	-0.011	0.104	0.916	0.699211	-0.116	0.108	0.283	0.596127	0.063	0.073	0.391	0.669403	-0.045	0.113	0.692	0.848354	-0.069	0.173	0.689	0.842609	0.237	0.217	0.275	0.992758	-0.143	0.217	0.508	0.907686
M01564	citrate	Known	HMDB0000094	Krebs cycle	Energy	7813	45	0.123	0.078	0.113	0.502738	0.179	0.124	0.148	0.387069	0.239	0.154	0.121	0.473127	0.189	0.1	0.06	0.352023	-0.038	0.177	0.831	0.870433	0.193	0.205	0.345	0.728312	0.092	0.289	0.749	0.997329	0.179	0.273	0.511	0.908178
M35126	phenylacetylglutamine	Known	HMDB0006344	Phenylalanine & tyrosine metabolism	Amino acid	7812	15	-0.088	0.041	0.03	0.366524	-0.187	0.065	0.004	0.0883757	-0.249	0.093	0.007	0.202138	-0.159	0.055	0.004	0.147515	-0.06	0.082	0.465	0.78988	-0.028	0.133	0.832	0.866037	0.017	0.156	0.913	0.997807	-0.085	0.13	0.513	0.908503
M37112	chiro-inositol	Known	HMDB0240209	Inositol metabolism	Lipid	2729	12	0.008	0.014	0.587	0.792369	-0.002	0.025	0.935	0.703511	-0.049	0.029	0.086	0.419368	0.013	0.021	0.515	0.727295	-0.057	0.032	0.076	0.501029	-0.044	0.039	0.254	0.663708	-0.032	0.057	0.577	0.996535	-0.034	0.053	0.514	0.908665
M34035	linolenate [alpha or gamma; (18:3n3 or 6)]	Known		Essential fatty acid	Lipid	7786	3	0.196	0.201	0.329	0.681419	-0.084	0.189	0.655	0.624375	-0.153	0.239	0.522	0.731368	0.004	0.163	0.979	0.835251	0.626	0.453	0.166	0.620965	0.169	0.264	0.522	0.802215	0.162	0.364	0.657	0.996956	-0.227	0.351	0.518	0.909306
M36103	p-cresol sulfate	Known	HMDB0011635	Phenylalanine & tyrosine metabolism	Amino acid	7758	13	-0.004	0.042	0.928	0.857817	0.004	0.063	0.946	0.705945	-0.009	0.07	0.902	0.8247	-0.013	0.046	0.78	0.80156	-0.033	0.08	0.678	0.845706	-0.093	0.102	0.362	0.737724	0.004	0.163	0.979	0.997955	-0.102	0.16	0.524	0.910251
M01303	malate	Known	HMDB0000156	Krebs cycle	Energy	7384	15	0.037	0.088	0.676	0.814638	0.083	0.141	0.557	0.585669	0.111	0.225	0.622	0.76438	0.07	0.12	0.559	0.743249	0.384	0.213	0.071	0.494362	0.39	0.242	0.107	0.489853	0.21	0.395	0.596	0.996645	-0.193	0.305	0.527	0.910717
M15753	hippurate	Known	HMDB0000714	Benzoate metabolism	Xenobiotics	7806	13	-0.06	0.051	0.245	0.615605	-0.145	0.08	0.07	0.313455	-0.006	0.106	0.953	0.83251	-0.097	0.069	0.159	0.465748	0.078	0.112	0.488	0.79778	-0.155	0.137	0.258	0.667187	-0.1	0.177	0.574	0.996517	0.109	0.173	0.529	0.911024
M18392	theobromine	Known	HMDB0002825	Xanthine metabolism	Xenobiotics	7768	5	-0.201	0.071	0.005	0.190672	-0.261	0.099	0.009	0.116968	-0.252	0.126	0.045	0.337859	-0.244	0.085	0.004	0.147515	-0.143	0.155	0.356	0.742135	-0.027	0.186	0.883	0.87279	-0.286	0.272	0.293	0.993199	-0.158	0.253	0.531	0.91133
M37202	4-androsten-3beta,17beta-diol disulfate 1	Known	HMDB0240313	Sterol, Steroid	Lipid	7804	23	-0.017	0.022	0.423	0.733336	-0.031	0.043	0.466	0.541883	-0.078	0.041	0.058	0.365609	-0.052	0.034	0.13	0.436387	-0.038	0.056	0.497	0.800713	0.006	0.07	0.935	0.879009	0.12	0.085	0.159	0.98754	0.062	0.101	0.541	0.912826
M00060	leucine	Known	HMDB0000687	Valine, leucine and isoleucine metabolism	Amino acid	7799	196	-0.014	0.073	0.852	0.847073	-0.107	0.115	0.353	0.503171	-0.143	0.144	0.323	0.627512	-0.103	0.098	0.292	0.601934	0.373	0.162	0.021	0.395915	0.36	0.197	0.068	0.448625	0.41	0.283	0.146	0.986445	0.163	0.268	0.543	0.913119
M34389	1-methylxanthine	Known	HMDB0010738	Xanthine metabolism	Xenobiotics	5504	14	0.056	0.042	0.185	0.570497	0.219	0.092	0.017	0.168919	0.207	0.083	0.012	0.234952	0.127	0.076	0.096	0.394206	-0.042	0.124	0.736	0.856115	0.132	0.114	0.248	0.658637	-0.279	0.216	0.197	0.989919	-0.093	0.154	0.546	0.913555
M34109	metoprolol acid metabolite	Known	HMDB0001932	Drug	Xenobiotics	286	35	-0.005	0.004	0.215	0.587847	-0.009	0.006	0.151	0.390142	0.006	0.008	0.413	0.682948	-0.003	0.006	0.576	0.748925	-0.009	0.008	0.234	0.669621	-0.019	0.01	0.059	0.442514	-0.01	0.014	0.493	0.995947	0.008	0.014	0.547	0.913699
M32980	adrenate (22:4n6)	Known	HMDB0002226	Long chain fatty acid	Lipid	7778	9	0.037	0.081	0.65	0.808643	0.156	0.11	0.154	0.393142	0.221	0.138	0.11	0.458679	0.127	0.094	0.175	0.480599	0.167	0.168	0.318	0.720986	0.131	0.217	0.545	0.808967	0.352	0.285	0.216	0.990797	0.144	0.241	0.55	0.91413
M01107	allantoin	Known	HMDB0000462	Purine metabolism, urate metabolism	Nucleotide	5705	16	-0.054	0.049	0.273	0.63962	-0.061	0.07	0.382	0.514682	0.039	0.101	0.699	0.784749	0.046	0.067	0.488	0.716485	0.024	0.122	0.846	0.872437	-0.073	0.143	0.611	0.826012	-0.297	0.206	0.15	0.986802	0.116	0.196	0.553	0.914556
M34283	asparagine	Known	HMDB0000168	Alanine and aspartate metabolism	Amino acid	7761	39	-0.09	0.071	0.208	0.58416	-0.168	0.103	0.103	0.350613	-0.039	0.133	0.771	0.800847	-0.183	0.097	0.06	0.352023	-0.023	0.146	0.873	0.875893	0.024	0.168	0.886	0.873166	-0.277	0.261	0.289	0.993106	0.133	0.226	0.556	0.914978
M15650	N1-methyladenosine	Known	HMDB0003331	Purine metabolism, adenine containing	Nucleotide	7813	7	-0.39	0.29	0.179	0.56648	-0.563	0.447	0.207	0.436381	-0.17	0.603	0.777	0.80208	-0.76	0.38	0.046	0.341724	0.434	0.595	0.465	0.78988	-0.697	0.985	0.479	0.78822	-0.842	1.134	0.458	0.995639	-0.597	1.013	0.556	0.914978
M32672	pyroglutamine	Known	HMDB0062558	Glutamate metabolism	Amino acid	7800	17	0.041	0.046	0.372	0.707472	-0.01	0.068	0.887	0.692402	-0.056	0.106	0.599	0.757527	-0.013	0.06	0.826	0.810517	0.041	0.103	0.693	0.84854	-0.249	0.143	0.082	0.456658	-0.065	0.182	0.723	0.997233	0.094	0.16	0.556	0.914978
M19934	myo-inositol	linoleat	HMDB0000211	Inositol metabolism	Lipid	7803	40	0.079	0.069	0.249	0.619035	0.158	0.106	0.133	0.371695	0.132	0.141	0.35	0.646077	0.026	0.09	0.773	0.800122	0.178	0.169	0.293	0.708076	-0.044	0.187	0.815	0.863623	-0.263	0.251	0.295	0.993245	-0.139	0.237	0.557	0.915117
M33443	valerate	Known	HMDB0000892	Short chain fatty acid	Lipid	4102	9	-0.091	0.096	0.343	0.690396	-0.031	0.158	0.843	0.681461	0.121	0.218	0.579	0.751235	-0.024	0.129	0.85	0.814876	-0.17	0.214	0.428	0.775788	-0.218	0.26	0.402	0.757492	-0.367	0.446	0.41	0.995131	0.2	0.346	0.563	0.915946
M00064	phenylalanine	Known	HMDB0000159	Phenylalanine & tyrosine metabolism	Amino acid	7803	4	-0.353	0.356	0.321	0.676051	0.051	0.554	0.927	0.701715	-0.553	0.694	0.426	0.689621	-0.401	0.403	0.32	0.623657	-0.645	0.654	0.325	0.724319	-1.203	0.948	0.204	0.615682	-0.97	1.206	0.421	0.995257	-0.637	1.122	0.57	0.916892
M37097	tryptophan betaine	Known	HMDB0240261	Tryptophan metabolism	Amino acid	7439	15	-0.006	0.031	0.841	0.845382	0.037	0.033	0.268	0.470613	0.047	0.053	0.37	0.658678	0.042	0.038	0.267	0.580305	-0.034	0.048	0.472	0.792349	-0.082	0.056	0.145	0.537691	-0.056	0.093	0.548	0.996352	-0.043	0.076	0.574	0.917424
M32338	glycine	Known	HMDB0000123	Glycine, serine and threonine metabolism	Amino acid	7802	33	0.174	0.056	0.00179	0.13347	0.332	0.101	0.001	0.0552348	0.141	0.082	0.085	0.417643	0.207	0.092	0.024	0.306497	0.227	0.113	0.045	0.442638	-0.006	0.135	0.963	0.882112	-0.218	0.194	0.261	0.992372	-0.082	0.151	0.584	0.918723
M18335	quinate	Known	HMDB0003072	Food component, Plant	Xenobiotics	6265	6	-0.051	0.043	0.231	0.602999	-0.043	0.109	0.694	0.637839	-0.01	0.102	0.921	0.827693	-0.11	0.064	0.082	0.379047	0.175	0.113	0.123	0.575185	-0.284	0.126	0.024	0.386665	-0.256	0.187	0.17	0.988336	-0.12	0.219	0.585	0.91885
M21127	1-palmitoylglycerol (1-monopalmitin)	Known	HMDB0011564	Monoacylglycerol	Lipid	7429	7	0.06	0.141	0.671	0.813515	0.017	0.185	0.926	0.701489	0.429	0.25	0.086	0.419368	0.158	0.168	0.348	0.643131	-0.197	0.279	0.481	0.79544	0.023	0.32	0.942	0.8798	0.353	0.491	0.472	0.995768	0.237	0.436	0.586	0.918978
M15506	choline	Known	HMDB0000097	Glycerolipid metabolism	Lipid	7750	22	0.011	0.154	0.942	0.859633	-0.215	0.237	0.364	0.507691	-0.625	0.307	0.042	0.332029	-0.271	0.208	0.193	0.499867	-0.057	0.325	0.862	0.874508	0.445	0.417	0.285	0.688908	1.648	0.579	0.004	0.665977	0.305	0.564	0.589	0.919357
M01299	tyrosine	Known	HMDB0000158	Phenylalanine & tyrosine metabolism	Amino acid	7807	30	0.2	0.109	0.065	0.444685	0.207	0.2	0.3	0.484367	0.134	0.267	0.615	0.762336	0.104	0.177	0.558	0.742908	0.182	0.23	0.429	0.776194	0.192	0.277	0.489	0.791649	0.245	0.381	0.52	0.996157	0.208	0.387	0.591	0.919608
M38768	15-methylpalmitate (isobar with 2-methylpalmitate)	Known	HMDB0061709	Fatty acid, branched	Lipid	7371	14	0.036	0.137	0.79	0.837027	-0.323	0.144	0.025	0.2015	-0.051	0.264	0.847	0.815418	-0.117	0.167	0.484	0.71481	-0.262	0.205	0.201	0.646599	0.641	0.267	0.017	0.356844	0.537	0.392	0.17	0.988336	0.18	0.335	0.592	0.919733
M36754	octadecanedioate	Known	HMDB0000782	Fatty acid, dicarboxylate	Lipid	7300	12	0.023	0.056	0.686	0.816845	-0.069	0.098	0.482	0.550198	0.02	0.132	0.882	0.821435	-0.046	0.083	0.577	0.749251	-0.014	0.138	0.921	0.881595	0.193	0.182	0.29	0.692623	0.096	0.252	0.704	0.997158	-0.124	0.234	0.598	0.920474
M35159	cysteine-glutathione disulfide	Known	HMDB0000656	Glutathione metabolism	Amino acid	1997	8	0.013	0.051	0.805	0.839577	-0.02	0.078	0.795	0.668602	0.034	0.104	0.743	0.794881	0.014	0.066	0.831	0.811442	0.132	0.127	0.301	0.712388	-0.023	0.133	0.861	0.869962	0.171	0.188	0.362	0.994489	0.095	0.181	0.6	0.920718
M35160	oleoylcarnitine	Known	HMDB0005065	Carnitine metabolism	Lipid	7708	9	0.001	0.087	0.993	0.865875	-0.069	0.124	0.579	0.595037	-0.281	0.159	0.077	0.402843	-0.176	0.107	0.1	0.398791	0.184	0.184	0.318	0.720986	0.059	0.225	0.792	0.860217	0.302	0.313	0.334	0.994029	-0.159	0.308	0.607	0.921561
M02342	serotonin (5HT)	Known	HMDB0000259	Tryptophan metabolism	Amino acid	6139	15	-0.024	0.062	0.696	0.819001	0.117	0.096	0.223	0.446622	0.203	0.142	0.153	0.506494	0.086	0.082	0.3	0.608392	0.143	0.14	0.308	0.716018	0.255	0.17	0.133	0.523311	0.04	0.272	0.884	0.997736	-0.121	0.236	0.607	0.921561
M33587	eicosenoate (20:1n9 or 11)	Known	HMDB0034296	Long chain fatty acid	Lipid	7799	11	0.051	0.07	0.466	0.751836	-0.113	0.102	0.269	0.47108	-0.166	0.133	0.213	0.547632	-0.052	0.091	0.569	0.746618	-0.173	0.144	0.229	0.665701	0.032	0.175	0.856	0.869302	0.21	0.245	0.391	0.994895	0.114	0.231	0.621	0.923193
M21151	saccharin	Known	HMDB0029723	Food component, Plant	Xenobiotics	2449	10	0.024	0.021	0.258	0.626493	0.009	0.039	0.825	0.676757	-0.055	0.049	0.261	0.576501	-0.011	0.033	0.733	0.791489	0.034	0.055	0.533	0.811637	-0.02	0.068	0.774	0.857429	-0.095	0.096	0.321	0.993789	0.037	0.076	0.623	0.923421
M33009	homostachydrine	Known	HMDB0004827	Food component, Plant	Xenobiotics	3003	7	0.026	0.055	0.638	0.805743	0.025	0.085	0.77	0.661484	-0.128	0.116	0.269	0.583855	0.009	0.074	0.905	0.824149	-0.002	0.121	0.99	0.888931	-0.113	0.146	0.439	0.773298	0.151	0.204	0.458	0.995639	-0.094	0.192	0.623	0.923421
M15749	3-phenylpropionate (hydrocinnamate)	Known	HMDB0040411	Phenylalanine & tyrosine metabolism	Amino acid	6182	17	0.049	0.045	0.281	0.64625	0.059	0.062	0.344	0.50002	0.102	0.113	0.364	0.654993	0.064	0.054	0.231	0.544679	0.052	0.113	0.643	0.838662	-0.209	0.113	0.065	0.446758	-0.139	0.169	0.411	0.995142	-0.08	0.164	0.625	0.923647
M17945	2-hydroxystearate	Known	HMDB0062121	Fatty acid, monohydroxy	Lipid	7763	32	0.005	0.089	0.953	0.861028	0.137	0.145	0.344	0.50002	0.028	0.184	0.877	0.820599	0.172	0.123	0.164	0.47007	-0.272	0.209	0.192	0.640718	0.03	0.246	0.901	0.875014	0.041	0.355	0.908	0.997795	0.165	0.341	0.628	0.923984
M35718	dihomo-linolenate (20:3n3 or n6)	Known	HMDB0060039	Essential fatty acid	Lipid	7805	23	-0.12	0.069	0.082	0.466489	-0.04	0.107	0.712	0.643733	-0.318	0.135	0.018	0.254211	-0.056	0.098	0.571	0.747282	-0.147	0.148	0.322	0.722905	-0.183	0.197	0.352	0.732268	-0.153	0.284	0.589	0.996605	-0.135	0.28	0.63	0.924207
M33939	N-acetylthreonine	Known	HMDB0062557	Glycine, serine and threonine metabolism	Amino acid	6909	10	-0.158	0.122	0.194	0.57615	-0.17	0.161	0.29	0.480313	-0.338	0.234	0.148	0.501972	-0.168	0.158	0.285	0.596106	-0.62	0.258	0.016	0.395915	-0.26	0.312	0.403	0.757949	-0.147	0.457	0.747	0.997322	0.181	0.378	0.633	0.924539
[truncated: 99 more rows]

## Sheet: Table S3 MR significant
OA	Metabolites ID	Metabolites	ID	PVE	F_min	n_snp	Methods	BETA	SE	OR	Down	Up	OR (95%CI)	Pval	Q test	Q test P	Global test	Global test P			IVW_fix	SE	OR	Down	Up	Pval	IVW_random	SE	OR	Down	Up	Pval	weighted_Mode	SE	OR	Down	Up	Pval	weighted_Median	SE	OR	Down	Up	Pval	Egger_slope	SE	OR	Down	Up
[truncated: 70 more rows]
[truncated: 9 more columns]

[truncated: 4 more sheets: Figure Forest, Table S4 Sensitive analysis, Data source, Table S5 All Pathway]
